# Supplementary material for: Genome and transcriptome sequencing of the halophilic fungus Wallemia ichthyophaga: haloadaptations present and absent
Source: BMC Genomics. 2013 Sep 13;14:617. doi: 10.1186/1471-2164-14-617 (PMC3849046; doi:10.1186/1471-2164-14-617)
Supplement: Additional file 2: Table S1 — Number of proteins of W. ichthyophaga with the given Pfam domain. [file 1471-2164-14-617-S2.xls]

## Sheet: PFAM
PFAM	Number of Proteins	Short Description	Name
PF00400.27	93	WD40	WD40 repeat
PF00069.20	81	Pkinase	Protein kinase domain
PF00271.26	60	Helicase_C	Helicase conserved C-terminal domain
PF00076.17	57	RRM_1	RNA recognition motif
PF07690.11	51	MFS_1	Major facilitator family
PF00270.24	46	DEAD	DEAD/DEAH box helicase
PF00153.22	32	Mito_carr	Mitochondrial carrier
PF00005.22	30	ABC_tran	ATP-binding domain of ABC transporters
PF00172.13	29	Zn_clus	Zinc finger
PF00004.24	29	AAA	AAA proteins
PF13414.1	27	TPR_11	TPR repeat
PF04082.13	26	Fungal_trans	Fungal specific transcription factor domain
PF00226.26	26	DnaJ	Chaperone DnaJ
PF01185.13	26	Hydrophobin	Hydrophobin
PF00106.20	25	adh_short	Short-chain dehydrogenase
PF00125.19	22	Histone	Histone
PF00071.17	21	Ras	Ras subfamily
PF00083.19	19	Sugar_tr	Sugar (and other) transporter
PF00018.23	19	SH3_1	SH3 domain
PF00009.22	17	GTP_EFTU	GTP-binding elongation factor family, EF-Tu/EF-1A subfamily
PF00179.21	16	UQ_con	Ubiquitin-conjugating enzyme
PF00173.23	16	Cyt-b5	Cytochrome b5
PF00107.21	16	ADH_zinc_N	Zinc-binding dehydrogenase
PF00501.23	15	AMP-binding	AMP-binding enzyme
PF00248.16	15	Aldo_ket_red	Aldo-keto reductase
PF00664.18	15	ABC_membrane	Transmembrane domain of ABC transporters
PF00149.23	15	Metallophos	Calcineurin-like phosphoesterase
PF12697.2	15	Abhydrolase_6	Alpha/beta hydrolase fold
PF00227.21	14	Proteasome	Proteasome subunit
PF03144.20	14	GTP_EFTU_D2	GTP-binding elongation factor family, EF-Tu/EF-1A subfamily
PF00122.15	14	E1-E2_ATPase	Proton ATPase
PF00176.18	14	SNF2_N	SNF2 family N-terminal domain
PF08240.7	13	ADH_N	Alcohol dehydrogenase GroES-like domain
PF13465.1	13	zf-H2C2_2	Zinc-finger double domain
PF00134.18	12	Cyclin_N	Cyclin
PF01926.18	12	MMR_HSR1	50S ribosome-binding GTPase
PF00787.19	12	PX	PX domain
PF00621.15	12	RhoGEF	RhoGEF domain
PF00856.23	12	SET	SET domain
PF00515.23	12	TPR_1	Tetratricopeptide
PF00169.24	12	PH	Pleckstrin homology domain
PF00443.24	12	UCH	Ubiquitin carboxyl-terminal hydrolase
PF01399.22	12	PCI	PCI domain
PF12796.2	12	Ank_2	Ankyrin repeat
PF03372.18	11	Exo_endo_phos	Endonuclease/Exonuclease/phosphatase family
PF03443.9	11	Glyco_hydro_61	Glycoside hydrolase family 61
PF01423.17	11	LSM	LSm
PF00702.21	11	Hydrolase	Haloacid dehalogenase-like hydrolase
PF00439.20	11	Bromodomain	Bromodomain
PF00293.23	10	NUDIX	Nudix family
PF00155.16	10	Aminotran_1_2	Aminotransferase class I and II
PF00171.17	10	Aldedh	Aldehyde dehydrogenase family
PF00096.21	10	zf-C2H2	Zinc finger
PF00160.16	10	Pro_isomerase	Cyclophilin type peptidyl-prolyl cis-trans isomerase/CLD
PF00170.16	9	bZIP_1
PF12937.2	9	F-box-like
PF04408.18	9	HA2
PF01602.15	9	Adaptin_N
PF00117.23	9	GATase
PF01490.13	9	Aa_trans
PF00085.15	9	Thioredoxin
PF00022.14	9	Actin
PF13499.1	9	EF_hand_5
PF00118.19	9	Cpn60_TCP1
PF13639.1	9	zf-RING_2
PF14259.1	9	RRM_6
PF00628.24	8	PHD
PF07717.11	8	OB_NTP_bind
PF00168.25	8	C2
PF00581.15	8	Rhodanese
PF00583.19	8	Acetyltransf_1
PF00240.18	8	ubiquitin
PF00690.21	8	Cation_ATPase_N
PF00300.17	8	His_Phos_1
PF00999.16	8	Na_H_Exchanger
PF13923.1	8	zf-C3HC4_2
PF13813.1	8	MBOAT_2
PF00225.18	8	Kinesin
PF00550.20	8	PP-binding
PF00498.21	7	FHA
PF03810.14	7	IBN_N
PF00175.16	7	NAD_binding_1
PF00150.13	7	Cellulase
PF01408.17	7	GFO_IDH_MocA
PF00320.22	7	GATA
PF00557.19	7	Peptidase_M24
PF13489.1	7	Methyltransf_23
PF05199.8	7	GMC_oxred_C
PF01266.19	7	DAO
PF00072.19	7	Response_reg
PF00025.16	7	Arf
PF00899.16	7	ThiF
PF01794.14	7	Ferric_reduct
PF08022.7	7	FAD_binding_8
PF08030.7	7	NAD_binding_6
PF00291.20	7	PALP
PF10294.4	7	Methyltransf_16
PF00566.13	7	RabGAP-TBC
PF03357.16	7	Snf7
PF00615.14	7	RGS
PF13561.1	7	adh_short_C2
PF00620.22	7	RhoGAP
PF00063.16	7	Myosin_head
PF11754.3	7	Velvet
PF00012.15	7	HSP70
PF07859.8	6	Abhydrolase_3
PF00289.17	6	CPSase_L_chain
PF02786.12	6	CPSase_L_D2
PF01248.21	6	Ribosomal_L7Ae
PF00493.18	6	MCM
PF00732.14	6	GMC_oxred_N
PF10584.4	6	Proteasome_A_N
PF01529.15	6	zf-DHHC
PF01522.16	6	Polysacc_deac_1
PF01585.18	6	G-patch
PF00808.18	6	CBFD_NFYB_HMF
PF02518.21	6	HATPase_c
PF00505.14	6	HMG_box
PF03330.13	6	DPBB_1
PF08241.7	6	Methyltransf_11
PF00397.21	6	WW
PF00454.22	6	PI3_PI4_kinase
PF00070.22	6	Pyr_redox
PF00679.19	6	EFG_C
PF02463.14	6	SMC_N
PF01336.20	6	tRNA_anti
PF00582.21	6	Usp
PF00752.12	6	XPG_N
PF07719.12	6	TPR_2
PF01398.16	6	JAB
PF00487.19	6	FA_desaturase
PF00013.24	6	KH_1
PF10342.4	5	GPI-anchored
PF01565.18	5	FAD_binding_4
PF13646.1	5	HEAT_2
PF13193.1	5	DUF4009
PF00364.17	5	Biotin_lipoyl
PF00383.17	5	dCMP_cyt_deam_1
PF02779.19	5	Transket_pyr
PF00249.26	5	Myb_DNA-binding
PF00266.14	5	Aminotran_5
PF00180.15	5	Iso_dh
PF00850.14	5	Hist_deacetyl
PF00642.19	5	zf-CCCH
PF01061.19	5	ABC2_membrane
PF13371.1	5	TPR_9
PF02845.11	5	CUE
PF00152.15	5	tRNA-synt_2
PF03143.12	5	GTP_EFTU_D3
PF00294.19	5	PfkB
PF00782.15	5	DSPc
PF01553.16	5	Acyltransferase
PF13086.1	5	AAA_11
PF13087.1	5	AAA_12
PF00447.12	5	HSF_DNA-bind
PF00132.19	5	Hexapep
PF08613.6	5	Cyclin
PF00202.16	5	Aminotran_3
PF00533.21	5	BRCT
PF05368.8	5	NmrA
PF00929.19	5	RNase_T
PF00617.14	5	RasGEF
PF00587.20	5	tRNA-synt_2b
PF00689.16	5	Cation_ATPase_C
PF00571.23	5	CBS
PF03105.14	5	SPX
PF03935.10	5	SKN1
PF00156.22	5	Pribosyltran
PF02798.15	5	GST_N
PF00043.20	5	GST_C
PF05192.13	5	MutS_III
PF00488.16	5	MutS_V
PF13450.1	5	NAD_binding_8
PF13419.1	5	HAD_2
PF01302.20	5	CAP_GLY
PF01370.16	5	Epimerase
PF13513.1	5	HEAT_EZ
PF00675.15	5	Peptidase_M16
PF05193.16	5	Peptidase_M16_C
PF01569.16	5	PAP2
PF02535.17	5	Zip
PF13812.1	5	PPR_3
PF00481.16	5	PP2C
PF00328.17	5	His_Phos_2
PF00892.15	5	EamA
PF03151.11	5	TPT
PF13041.1	5	PPR_2
PF03031.13	5	NIF
PF02889.11	5	Sec63
PF13855.1	5	LRR_8
PF01217.15	5	Clat_adaptor_s
PF01545.16	5	Cation_efflux
PF00724.15	5	Oxidored_FMN
PF07992.9	5	Pyr_redox_2
PF04427.13	5	Brix
PF02854.14	5	MIF4G
PF00288.21	5	GHMP_kinases_N
PF00867.13	5	XPG_I
PF02466.14	5	Tim17
PF00091.20	5	Tubulin
PF03953.12	5	Tubulin_C
PF00627.26	5	UBA
PF00668.15	5	Condensation
PF00817.15	4	IMS
PF11799.3	4	IMS_C
PF00330.15	4	Aconitase
PF00694.14	4	Aconitase_C
PF01920.15	4	Prefoldin_2
PF00011.16	4	HSP20
PF01556.13	4	DnaJ_C
PF13249.1	4	Prenyltrans_2
PF00755.15	4	Carn_acyltransf
PF02146.12	4	SIR2
PF01145.20	4	Band_7
PF01066.16	4	CDP-OH_P_transf
PF02668.11	4	TauD
PF01479.20	4	S4
PF00957.16	4	Synaptobrevin
PF03142.10	4	Chitin_synth_2
PF02953.10	4	zf-Tim10_DDP
PF05347.10	4	Complex1_LYR
PF13959.1	4	DUF4217
PF13638.1	4	PIN_4
PF00650.15	4	CRAL_TRIO
PF00618.15	4	RasGEF_N
PF09994.4	4	DUF2235
PF03129.15	4	HGTP_anticodon
PF00970.19	4	FAD_binding_6
PF07647.12	4	SAM_2
PF05739.14	4	SNARE
PF00385.19	4	Chromo
PF04116.8	4	FA_hydroxylase
PF05653.9	4	Mg_trans_NIPA
PF13847.1	4	Methyltransf_31
PF00082.17	4	Peptidase_S8
PF00632.20	4	HECT
PF02136.15	4	NTF2
PF02492.14	4	cobW
PF01237.13	4	Oxysterol_BP
PF00378.15	4	ECH
PF03764.13	4	EFG_IV
PF06470.8	4	SMC_hinge
PF00010.21	4	HLH
PF08542.6	4	Rep_fac_C
PF01096.13	4	TFIIS_C
PF01369.15	4	Sec7
PF13532.1	4	2OG-FeII_Oxy_2
PF01412.13	4	ArfGap
PF07819.8	4	PGAP1
PF03104.14	4	DNA_pol_B_exo1
PF00136.16	4	DNA_pol_B
PF00995.18	4	Sec1
PF01546.23	4	Peptidase_M20
PF07687.9	4	M20_dimer
PF00928.16	4	Adap_comp_sub
PF00575.18	4	S1
PF02874.18	4	ATP-synt_ab_N
PF00006.20	4	ATP-synt_ab
PF00306.22	4	ATP-synt_ab_C
PF00735.13	4	Septin
PF00636.21	4	Ribonuclease_3
PF00098.18	4	zf-CCHC
PF00888.17	4	Cullin
PF00933.16	4	Glyco_hydro_3
PF01915.17	4	Glyco_hydro_3_C
PF14310.1	4	Fn3-like
PF00433.19	4	Pkinase_C
PF12710.2	4	HAD
PF00753.22	4	Lactamase_B
PF13012.1	4	MitMem_reg
PF00646.28	4	F-box
PF01544.13	4	CorA
PF01138.16	4	RNase_PH
PF00579.20	4	tRNA-synt_1b
PF00806.14	4	PUF
PF13621.1	4	Cupin_8
PF00389.25	4	2-Hacid_dh
PF02826.14	4	2-Hacid_dh_C
PF07993.7	4	NAD_binding_4
PF00133.17	4	tRNA-synt_1
PF08264.8	4	Anticodon_1
PF03901.12	4	Glyco_transf_22
PF00078.22	4	RVT_1
PF01494.14	4	FAD_binding_3
PF00611.18	4	FCH
PF13967.1	4	RSN1_TM
PF02714.10	4	DUF221
PF00350.18	4	Dynamin_N
PF00483.18	4	NTP_transferase
PF08238.7	4	Sel1
PF03595.12	4	C4dic_mal_tran
PF00241.15	4	Cofilin_ADF
PF00067.17	4	p450
PF02364.10	4	Glucan_synthase
PF02984.14	3	Cyclin_C
PF00682.14	3	HMGL-like
PF00406.17	3	ADK
PF01148.15	3	CTP_transf_1
PF00696.23	3	AA_kinase
PF01472.15	3	PUA
PF00667.15	3	FAD_binding_1
PF10609.4	3	ParA
PF06738.7	3	DUF1212
PF12821.2	3	DUF3815
PF02780.15	3	Transketolase_C
PF03062.14	3	MBOAT
PF01363.16	3	FYVE
PF00749.16	3	tRNA-synt_1c
PF03099.14	3	BPL_LplA_LipB
PF00684.14	3	DnaJ_CXXCXGXG
PF00432.16	3	Prenyltrans
PF08243.6	3	SPT2
PF00687.16	3	Ribosomal_L1
PF00780.17	3	CNH
PF13857.1	3	Ank_5
PF11789.3	3	zf-Nse
PF00046.24	3	Homeobox
PF02777.13	3	Sod_Fe_C
PF03029.12	3	ATP_bind_1
PF07724.9	3	AAA_2
PF10431.4	3	ClpB_D2-small
PF01467.21	3	CTP_transf_2
PF05648.9	3	PEX11
PF03637.12	3	Mob1_phocein
PF00561.15	3	Abhydrolase_1
PF12348.3	3	CLASP_N
PF01699.19	3	Na_Ca_ex
PF01853.13	3	MOZ_SAS
PF00472.15	3	RF-1
PF00230.15	3	MIP
PF00616.14	3	RasGAP
PF03765.10	3	CRAL_TRIO_N
PF00564.19	3	PB1
PF01738.13	3	DLH
PF12783.2	3	Sec7_N
PF13774.1	3	Longin
PF08389.7	3	Xpo1
PF03134.14	3	TB2_DP1_HVA22
PF03828.14	3	PAP_assoc
PF00512.20	3	HisKA
PF00549.14	3	Ligase_CoA
PF00462.19	3	Glutaredoxin
PF01070.13	3	FMN_dh
PF02469.17	3	Fasciclin
PF00254.23	3	FKBP_C
PF00654.15	3	Voltage_CLC
PF01189.12	3	Nol1_Nop2_Fmu
PF04146.10	3	YTH
PF04757.9	3	Pex2_Pex12
PF00569.12	3	ZZ
PF06687.7	3	SUR7
PF02383.13	3	Syja_N
PF07683.9	3	CobW_C
PF03178.10	3	CPSF_A
PF01253.17	3	SUI1
PF03914.12	3	CBF
PF01624.15	3	MutS_I
PF05188.12	3	MutS_II
PF00318.15	3	Ribosomal_S2
PF01652.13	3	IF4E
PF00403.21	3	HMA
PF04810.10	3	zf-Sec23_Sec24
PF04811.10	3	Sec23_trunk
PF08033.7	3	Sec23_BS
PF04815.10	3	Sec23_helical
PF00534.15	3	Glycos_transf_1
PF00651.26	3	BTB
PF03097.13	3	BRO1
PF10602.4	3	RPN7
PF03109.11	3	ABC1
PF00656.17	3	Peptidase_C14
PF00412.17	3	LIM
PF04479.8	3	RTA1
PF02582.9	3	DUF155
PF00781.19	3	DAGK_cat
PF02771.11	3	Acyl-CoA_dh_N
PF02770.14	3	Acyl-CoA_dh_M
PF00441.19	3	Acyl-CoA_dh_1
PF00551.14	3	Formyl_trans_N
PF08407.6	3	Chitin_synth_1N
PF01644.12	3	Chitin_synth_1
PF13589.1	3	HATPase_c_3
PF00326.16	3	Peptidase_S9
PF01433.15	3	Peptidase_M1
PF08060.8	3	NOSIC
PF01798.13	3	Nop
PF08513.6	3	LisH
PF01048.15	3	PNP_UDP_1
PF00790.14	3	VHS
PF08423.6	3	Rad51
PF00795.17	3	CN_hydrolase
PF08550.5	3	DUF1752
PF10557.4	3	Cullin_Nedd8
PF13460.1	3	NAD_binding_10
PF13519.1	3	VWA_2
PF02894.12	3	GFO_IDH_MocA_C
PF00514.18	3	Arm
PF01593.19	3	Amino_oxidase
PF06201.8	3	PITH
PF01105.19	3	EMP24_GP25L
PF00638.13	3	Ran_BP1
PF13520.1	3	AA_permease_2
PF00789.15	3	UBX
PF04042.11	3	DNA_pol_E_B
PF13405.1	3	EF_hand_4
PF04997.7	3	RNA_pol_Rpb1_1
PF00623.15	3	RNA_pol_Rpb1_2
PF04983.13	3	RNA_pol_Rpb1_3
PF05000.12	3	RNA_pol_Rpb1_4
PF04998.12	3	RNA_pol_Rpb1_5
PF00206.15	3	Lyase_1
PF04563.10	3	RNA_pol_Rpb2_1
PF04561.9	3	RNA_pol_Rpb2_2
PF04565.11	3	RNA_pol_Rpb2_3
PF00562.23	3	RNA_pol_Rpb2_6
PF04560.15	3	RNA_pol_Rpb2_7
PF04193.9	3	PQ-loop
PF13894.1	3	zf-C2H2_4
PF01207.12	3	Dus
PF12706.2	3	Lactamase_B_2
PF01764.20	3	Lipase_3
PF03798.11	3	TRAM_LAG1_CLN8
PF02847.12	3	MA3
PF12799.2	3	LRR_4
PF02366.13	3	PMT
PF02815.14	3	MIR
PF00485.13	3	PRK
PF01679.12	3	Pmp3
PF00676.15	3	E1_dh
PF00258.20	3	Flavodoxin_1
PF02037.22	3	SAP
PF07732.10	3	Cu-oxidase_3
PF07731.9	3	Cu-oxidase_2
PF00717.18	3	Peptidase_S24
PF02824.16	3	TGS
PF08544.8	3	GHMP_kinases_C
PF01388.16	3	ARID
PF12171.3	3	zf-C2H2_jaz
PF06398.6	3	Pex24p
PF00730.20	3	HhH-GPD
PF01053.15	3	Cys_Met_Meta_PP
PF01979.15	3	Amidohydro_1
PF10607.4	3	CLTH
PF02148.14	3	zf-UBP
PF04675.9	3	DNA_ligase_A_N
PF01068.16	3	DNA_ligase_A_M
PF04679.10	3	DNA_ligase_A_C
PF02878.11	3	PGM_PMM_I
PF02879.11	3	PGM_PMM_II
PF02338.14	3	OTU
PF01031.15	3	Dynamin_M
PF04003.7	3	Utp12
PF01179.15	3	Cu_amine_oxid
PF00264.15	3	Tyrosinase
PF13410.1	3	GST_C_2
PF00828.14	3	Ribosomal_L18e
PF00622.23	3	SPRY
PF00722.16	3	Glyco_hydro_16
PF02259.18	3	FAT
PF07716.10	3	bZIP_2
PF00282.14	3	Pyridoxal_deC
PF10585.4	3	UBA_e1_thiolCys
PF02134.16	3	UBACT
PF12695.2	3	Abhydrolase_5
PF00428.14	3	Ribosomal_60s
PF04438.11	3	zf-HIT
PF02736.14	3	Myosin_N
PF05721.8	3	PhyH
PF09335.6	3	SNARE_assoc
PF04055.16	3	Radical_SAM
PF02893.15	3	GRAM
PF00307.26	3	CH
PF00773.14	3	RNB
PF01008.12	3	IF-2B
PF03876.12	3	SHS2_Rpb7-N
PF00137.16	3	ATP-synt_C
PF05773.17	3	RWD
PF01230.18	2	HIT
PF05191.9	2	ADK_lid
PF08506.5	2	Cse1
PF03378.10	2	CAS_CSE1
PF02913.14	2	FAD-oxidase_C
PF04851.10	2	ResIII
PF01172.13	2	SBDS
PF00349.16	2	Hexokinase_1
PF03727.11	2	Hexokinase_2
PF01906.12	2	YbjQ_1
PF00466.15	2	Ribosomal_L10
PF00955.16	2	HCO3_cotransp
PF02785.14	2	Biotin_carb_C
PF00916.15	2	Sulfate_transp
PF01740.16	2	STAS
PF03931.10	2	Skp1_POZ
PF08543.7	2	Phos_pyr_kin
PF03070.11	2	TENA_THI-4
PF01435.13	2	Peptidase_M48
PF04855.7	2	SNF5
PF00456.16	2	Transketolase_N
PF12998.2	2	ING
PF01063.14	2	Aminotran_4
PF04433.12	2	SWIRM
PF00733.16	2	Asn_synthase
PF09325.5	2	Vps5
PF08635.5	2	ox_reductase_C
PF08031.7	2	BBE
PF01778.12	2	Ribosomal_L28e
PF13854.1	2	Kelch_5
PF01344.20	2	Kelch_1
PF13418.1	2	Kelch_4
PF13516.1	2	LRR_6
PF02776.13	2	TPP_enzyme_N
PF00205.17	2	TPP_enzyme_M
PF02775.16	2	TPP_enzyme_C
PF08512.7	2	Rtt106
PF00610.16	2	DEP
PF00788.18	2	RA
PF09757.4	2	Arb2
PF06807.9	2	Clp1
PF04383.8	2	KilA-N
PF00920.16	2	ILVD_EDD
PF12051.3	2	DUF3533
PF06422.7	2	PDR_CDR
PF00163.14	2	Ribosomal_S4
PF04068.10	2	RLI
PF03124.9	2	EXS
PF01997.11	2	Translin
PF01866.12	2	Diphthamide_syn
PF13191.1	2	AAA_16
PF01965.19	2	DJ-1_PfpI
PF12828.2	2	PXB
PF12825.2	2	DUF3818
PF00102.22	2	Y_phosphatase
PF02883.15	2	Alpha_adaptinC2
PF03946.9	2	Ribosomal_L11_N
PF00298.14	2	Ribosomal_L11
PF03770.11	2	IPK
PF00108.18	2	Thiolase_N
PF02803.13	2	Thiolase_C
PF07103.6	2	DUF1365
PF01521.15	2	Fe-S_biosyn
PF05071.11	2	NDUFA12
PF07798.6	2	DUF1640
PF01571.16	2	GCV_T
PF08669.6	2	GCV_T_C
PF00253.16	2	Ribosomal_S14
PF04099.7	2	Sybindin
PF07766.8	2	LETM1
PF08546.6	2	ApbA_C
PF04715.8	2	Anth_synt_I_N
PF00425.13	2	Chorismate_bind
PF04568.7	2	IATP
PF04153.13	2	NOT2_3_5
PF10373.4	2	EST1_DNA_bind
PF02213.11	2	GYF
PF00565.12	2	SNase
PF04670.7	2	Gtr1_RagA
PF00875.13	2	DNA_photolyase
PF03441.9	2	FAD_binding_7
PF03836.10	2	RasGAP_C
PF00982.16	2	Glyco_transf_20
PF01222.12	2	ERG4_ERG24
PF13430.1	2	DUF4112
PF12738.2	2	PTCB-BRCT
PF02230.11	2	Abhydrolase_2
PF02666.10	2	PS_Dcarbxylase
PF05916.6	2	Sld5
PF06825.7	2	HSBP1
PF09011.5	2	DUF1898
PF04191.8	2	PEMT
PF00398.15	2	RrnaAD
PF00164.20	2	Ribosomal_S12
PF05920.6	2	Homeobox_KN
PF03006.15	2	HlyIII
PF01012.16	2	ETF
PF08442.5	2	ATP-grasp_2
PF02629.14	2	CoA_binding
PF00285.16	2	Citrate_synt
PF01416.15	2	PseudoU_synth_1
PF03169.10	2	OPT
PF07524.8	2	Bromo_TP
PF01762.16	2	Galactosyl_T
PF01501.15	2	Glyco_transf_8
PF08801.6	2	Nucleoporin_N
PF03177.9	2	Nucleoporin_C
PF13893.1	2	RRM_5
PF04588.8	2	HIG_1_N
PF03650.8	2	UPF0041
PF08282.7	2	Hydrolase_3
PF13241.1	2	NAD_binding_7
PF00590.15	2	TP_methylase
PF00890.19	2	FAD_binding_2
PF08547.7	2	CIA30
PF00310.16	2	GATase_2
PF00613.15	2	PI3Ka
PF01205.14	2	UPF0029
PF04825.8	2	Rad21_Rec8_N
PF02729.16	2	OTCace_N
PF00185.19	2	OTCace
PF01504.13	2	PIP5K
PF01417.15	2	ENTH
PF07529.8	2	HSA
PF03435.13	2	Saccharop_dh
PF13434.1	2	K_oxygenase
PF09729.4	2	Gti1_Pac2
PF05190.13	2	MutS_IV
PF01851.17	2	PC_rep
PF01204.13	2	Trehalase
PF08662.6	2	eIF2A
PF08711.6	2	Med26
PF12848.2	2	ABC_tran_2
PF01321.13	2	Creatinase_N
PF04145.10	2	Ctr
PF00097.20	2	zf-C3HC4
PF04511.10	2	DER1
PF12349.3	2	Sterol-sensing
PF02205.15	2	WH2
PF12763.2	2	efhand_3
PF02207.15	2	zf-UBR
PF00380.14	2	Ribosomal_S9
PF01583.15	2	APS_kinase
PF04707.9	2	PRELI
PF00793.15	2	DAHP_synth_1
PF03159.13	2	XRN_N
PF06999.7	2	Suc_Fer-like
PF00111.22	2	Fer2
PF09070.6	2	PFU
PF02787.14	2	CPSase_L_D3
PF02985.17	2	HEAT
PF00956.13	2	NAP
PF02142.17	2	MGS
PF13949.1	2	ALIX_LYPXL_bnd
PF01083.17	2	Cutinase
PF10996.3	2	Beta-Casp
PF05063.9	2	MT-A70
PF04366.7	2	DUF500
PF00276.15	2	Ribosomal_L23
PF10513.4	2	EPL1
PF00491.16	2	Arginase
PF00324.16	2	AA_permease
PF02817.12	2	E3_binding
PF00416.17	2	Ribosomal_S13
PF06428.6	2	Sec2p
PF11969.3	2	DcpS_C
PF00572.13	2	Ribosomal_L13
PF05843.9	2	Suf
PF01118.19	2	Semialdhyde_dh
PF00026.18	2	Asp
PF00448.17	2	SRP54
PF01182.15	2	Glucosamine_iso
PF13181.1	2	TPR_8
PF02933.12	2	CDC48_2
PF04646.7	2	DUF604
PF01119.14	2	DNA_mis_repair
PF08676.6	2	MutL_C
PF03009.12	2	GDPD
PF04130.8	2	Spc97_Spc98
PF02221.10	2	E1_DerP2_DerF2
PF01535.15	2	PPR
PF01212.16	2	Beta_elim_lyase
PF00857.15	2	Isochorismatase
PF06733.10	2	DEAD_2
PF13307.1	2	Helicase_C_2
PF01210.18	2	NAD_Gly3P_dh_N
PF07479.9	2	NAD_Gly3P_dh_C
PF00339.24	2	Arrestin_N
PF06522.6	2	B12D
PF08590.5	2	DUF1771
PF01713.16	2	Smr
PF02353.15	2	CMAS
PF03061.17	2	4HBT
PF03619.11	2	Solute_trans_a
PF05922.11	2	Inhibitor_I9
PF01513.16	2	NAD_kinase
PF02002.12	2	TFIIE_alpha
PF01909.18	2	NTP_transf_2
PF13793.1	2	Pribosyltran_N
PF01937.14	2	DUF89
PF01849.13	2	NAC
PF01751.17	2	Toprim
PF06839.7	2	zf-GRF
PF01214.13	2	CK_II_beta
PF01793.11	2	Glyco_transf_15
PF00977.16	2	His_biosynth
PF00465.14	2	Fe-ADH
PF01459.17	2	Porin_3
PF13850.1	2	ERGIC_N
PF07970.7	2	COPIIcoated_ERV
PF02902.14	2	Peptidase_C48
PF03992.11	2	ABM
PF07728.9	2	AAA_5
PF00962.17	2	A_deaminase
PF00297.17	2	Ribosomal_L3
PF01476.15	2	LysM
PF01735.13	2	PLA2_B
PF00252.13	2	Ribosomal_L16
PF00573.17	2	Ribosomal_L4
PF07738.8	2	Sad1_UNC
PF01042.16	2	Ribonuc_L-PSP
PF00626.17	2	Gelsolin
PF13656.1	2	RNA_pol_L_2
PF08156.8	2	NOP5NT
PF01202.17	2	SKI
PF00411.14	2	Ribosomal_S11
PF00923.14	2	Transaldolase
PF00704.23	2	Glyco_hydro_18
PF01409.15	2	tRNA-synt_2d
PF00198.18	2	2-oxoacid_dh
PF08520.5	2	DUF1748
PF14308.1	2	DnaJ-X
PF02204.13	2	VPS9
PF02187.12	2	GAS2
PF00333.15	2	Ribosomal_S5
PF03719.10	2	Ribosomal_S5_C
PF06026.9	2	Rib_5-P_isom_A
PF01040.13	2	UbiA
PF01193.19	2	RNA_pol_L
PF01000.21	2	RNA_pol_A_bac
PF00503.15	2	G-alpha
PF00909.16	2	Ammonium_transp
PF04566.8	2	RNA_pol_Rpb2_4
PF04567.12	2	RNA_pol_Rpb2_5
PF00586.19	2	AIRS
PF02769.17	2	AIRS_C
PF01509.13	2	TruB_N
PF13234.1	2	rRNA_proc-arch
PF08148.7	2	DSHCT
PF00327.15	2	Ribosomal_L30
PF11951.3	2	Fungal_trans_2
PF00410.14	2	Ribosomal_S8
PF03358.10	2	FMN_red
PF02096.15	2	60KD_IMP
PF00382.14	2	TFIIB
PF00319.13	2	SRF-TF
PF00860.15	2	Xan_ur_permease
PF01843.14	2	DIL
PF05383.12	2	La
PF02301.13	2	HORMA
PF13452.1	2	zf-MaoC
PF01575.14	2	MaoC_dehydratas
PF02852.17	2	Pyr_redox_dim
PF08142.7	2	AARP2CN
PF04950.7	2	DUF663
PF02540.12	2	NAD_synthase
PF09811.4	2	Yae1_N
PF01557.13	2	FAA_hydrolase
PF13515.1	2	FUSC_2
PF10334.4	2	DUF2421
PF08799.6	2	PRP4
PF13344.1	2	Hydrolase_6
PF13242.1	2	Hydrolase_like
PF04410.9	2	Gar1
PF04900.7	2	Fcf1
PF03171.15	2	2OG-FeII_Oxy
PF13738.1	2	Pyr_redox_3
PF04502.8	2	DUF572
PF10186.4	2	Atg14
PF00348.12	2	polyprenyl_synt
PF07973.9	2	tRNA_SAD
PF01591.13	2	6PF2K
PF05970.9	2	PIF1
PF10348.4	2	DUF2427
PF10355.4	2	Ytp1
PF01161.15	2	PBP
PF12352.3	2	V-SNARE_C
PF03399.11	2	SAC3_GANP
PF01873.12	2	eIF-5_eIF-2B
PF10337.4	2	DUF2422
PF08245.7	2	Mur_ligase_M
PF04051.11	2	TRAPP
PF11987.3	2	IF-2
PF08766.6	2	DEK_C
PF01846.14	2	FF
PF12874.2	2	zf-met
PF01055.21	2	Glyco_hydro_31
PF10367.4	2	Vps39_2
PF11976.3	2	Rad60-SLD
PF12774.2	2	AAA_6
PF04641.7	2	Rtf2
PF00887.14	2	ACBP
PF06966.7	2	DUF1295
PF01532.15	2	Glyco_hydro_47
PF01648.15	2	ACPS
PF00027.24	2	cNMP_binding
PF13417.1	2	GST_N_3
PF01722.13	2	BolA
PF00081.17	2	Sod_Fe_N
PF01694.17	2	Rhomboid
PF01150.12	2	GDA1_CD39
PF00849.17	2	PseudoU_synth_2
PF00390.14	2	malic
PF03949.10	2	Malic_M
PF00804.20	2	Syntaxin
PF01263.15	2	Aldose_epim
PF13426.1	2	PAS_9
PF02133.10	2	Transp_cyt_pur
PF01026.16	2	TatD_DNase
PF02219.12	2	MTHFR
PF01239.17	2	PPTA
PF09334.6	2	tRNA-synt_1g
PF00814.20	2	Peptidase_M22
PF02170.17	2	PAZ
PF03460.12	2	NIR_SIR_ferr
PF06068.8	2	TIP49
PF03095.10	2	PTPA
PF14008.1	2	Metallophos_C
PF00786.23	2	PBD
PF05185.11	2	PRMT5
PF13204.1	2	DUF4038
PF08477.8	2	Miro
PF03874.11	2	RNA_pol_Rpb4
PF00075.19	2	RNase_H
PF02735.11	2	Ku
PF02880.11	2	PGM_PMM_III
PF03114.13	2	BAR
PF07217.6	2	Het-C
PF00474.12	2	SSF
PF12265.3	2	CAF1C_H4-bd
PF00237.14	2	Ribosomal_L22
PF00056.18	2	Ldh_1_N
PF02866.13	2	Ldh_1_C
PF02733.12	2	Dak1
PF02734.12	2	Dak2
PF04768.8	2	DUF619
PF01246.15	2	Ribosomal_L24e
PF01612.15	2	DNA_pol_A_exo1
PF01425.16	2	Amidase
PF01368.15	2	DHH
PF02752.17	2	Arrestin_C
PF02727.11	2	Cu_amine_oxidN2
PF02656.10	2	DUF202
PF00312.17	2	Ribosomal_S15
PF00596.16	2	Aldolase_II
PF04053.9	2	Coatomer_WDAD
PF00338.17	2	Ribosomal_S10
PF02020.13	2	W2
PF00023.25	2	Ank
PF03969.11	2	AFG1_ATPase
PF13091.1	2	PLDc_2
PF07651.11	2	ANTH
PF13668.1	2	Ferritin_2
PF00238.14	2	Ribosomal_L14
PF00578.16	2	AhpC-TSA
PF10417.4	2	1-cysPrx_C
PF04488.10	2	Gly_transf_sug
PF08154.7	2	NLE
PF00996.13	2	GDI
PF00673.16	2	Ribosomal_L5_C
PF00181.18	2	Ribosomal_L2
PF03947.13	2	Ribosomal_L2_C
PF07883.6	2	Cupin_2
PF09336.5	2	Vps4_C
PF00366.15	2	Ribosomal_S17
PF08159.7	2	NUC153
PF01485.16	2	IBR
PF04677.10	2	CwfJ_C_1
PF04676.9	2	CwfJ_C_2
PF08598.6	2	Sds3
PF00637.15	2	Clathrin
PF00612.22	2	IQ
PF01704.13	2	UDPGP
PF02544.11	2	Steroid_dh
PF09924.4	2	DUF2156
PF02375.12	2	JmjN
PF02373.17	2	JmjC
PF12624.2	2	Chorein_N
PF09333.6	2	ATG_C
PF13921.1	2	Myb_DNA-bind_6
PF03060.10	2	NMO
PF03167.14	2	UDG
PF03463.10	2	eRF1_1
PF03464.10	2	eRF1_2
PF03465.10	2	eRF1_3
PF14260.1	2	zf-C4pol
PF03950.13	2	tRNA-synt_1c_C
PF00177.16	2	Ribosomal_S7
PF06371.8	2	Drf_GBD
PF01974.12	2	tRNA_int_endo
PF04176.8	2	TIP41
PF02114.11	2	Phosducin
PF12271.3	2	Chs3p
PF11717.3	2	Tudor-knot
PF01036.13	2	Bac_rhodopsin
PF01596.12	2	Methyltransf_3
PF01019.16	2	G_glu_transpept
PF00988.17	2	CPSase_sm_chain
PF00370.16	2	FGGY_N
PF02782.11	2	FGGY_C
PF01163.17	2	RIO1
PF02212.13	2	GED
PF03725.10	2	RNase_PH_C
PF01027.15	2	Bax1-I
PF02996.12	2	Prefoldin
PF01201.17	2	Ribosomal_S8e
PF07876.7	2	Dabb
PF10277.4	2	Frag1
PF00652.17	2	Ricin_B_lectin
PF00347.18	2	Ribosomal_L6
PF01424.17	2	R3H
PF04515.7	2	Choline_transpo
PF04969.11	2	CS
PF06325.8	2	PrmA
PF02185.11	2	HR1
PF00450.17	2	Peptidase_S10
PF00408.15	2	PGM_PMM_IV
PF10433.4	2	MMS1_N
PF09248.5	2	DUF1965
PF00494.14	2	SQS_PSY
PF14288.1	2	FKS1_dom1
PF00855.12	2	PWWP
PF01753.13	2	zf-MYND
PF01243.15	2	Pyridox_oxidase
PF00208.16	2	ELFV_dehydrog
PF03987.10	2	Autophagy_act_C
PF02837.13	2	Glyco_hydro_2_N
PF09084.6	2	NMT1
PF00710.15	2	Asparaginase
PF08553.5	2	VID27
PF08446.6	2	PAS_2
PF01590.21	2	GAF
PF00360.15	2	PHY
PF08390.6	2	TRAM1
PF01758.11	2	SBF
PF11798.3	1	IMS_HHH
PF05158.7	1	RNA_pol_Rpc34
PF00475.13	1	IGPD
PF13232.1	1	Complex1_LYR_1
PF03962.10	1	Mnd1
PF06699.6	1	PIG-F
PF02229.11	1	PC4
PF02939.11	1	UcrQ
PF01480.12	1	PWI
PF08502.5	1	LeuA_dimer
PF06703.6	1	SPC25
PF00827.12	1	Ribosomal_L15e
PF03483.12	1	B3_4
PF03484.10	1	B5
PF09431.5	1	DUF2013
PF13625.1	1	Helicase_C_3
PF07000.6	1	DUF1308
PF09377.5	1	SBDS_C
PF10559.4	1	Plug_translocon
PF00344.15	1	SecY
PF10199.4	1	Adaptin_binding
PF13634.1	1	Nucleoporin_FG
PF13874.1	1	Nup54
PF11930.3	1	DUF3448
PF09365.5	1	DUF2461
PF08624.5	1	CRC_subunit
PF02566.14	1	OsmC
PF13614.1	1	AAA_31
PF02585.12	1	PIG-L
PF04882.7	1	Peroxin-3
PF02436.13	1	PYC_OADA
PF13792.1	1	Sulfate_tra_GLY
PF01016.14	1	Ribosomal_L27
PF01466.14	1	Skp1
PF01907.14	1	Ribosomal_L37e
PF05346.6	1	DUF747
PF03179.10	1	V-ATPase_G
PF06046.8	1	Sec6
PF10495.4	1	PACT_coil_coil
PF10392.4	1	COG5
PF07393.6	1	Sec10
PF04874.9	1	Mak16
PF04652.11	1	DUF605
PF13741.1	1	MRP-S25
PF07915.8	1	PRKCSH
PF03291.11	1	Pox_MCEL
PF11710.3	1	Git3
PF11970.3	1	Git3_C
PF07039.6	1	DUF1325
PF04072.9	1	LCM
PF13696.1	1	zf-CCHC_2
PF08644.6	1	SPT16
PF10345.4	1	Cohesin_load
PF07713.8	1	DUF1604
PF04750.9	1	Far-17a_AIG1
PF01597.14	1	GCV_H
PF02966.11	1	DIM1
PF10273.4	1	WGG
PF13637.1	1	Ank_4
PF01103.18	1	Bac_surface_Ag
PF09753.4	1	Use1
PF07034.6	1	ORC3_N
PF03915.8	1	AIP3
PF05182.8	1	Fip1
PF00471.15	1	Ribosomal_L33
PF01199.13	1	Ribosomal_L34e
PF04142.10	1	Nuc_sug_transp
PF04547.7	1	Anoctamin
PF04095.11	1	NAPRTase
PF02330.11	1	MAM33
PF00037.22	1	Fer4
PF05546.6	1	She9_MDM33
PF14382.1	1	ECR1_N
PF01227.17	1	GTP_cyclohydroI
PF11732.3	1	Thoc2
PF11262.3	1	Tho2
PF09444.5	1	MRC1
PF05602.7	1	CLPTM1
PF13587.1	1	DJ-1_PfpI_N
PF04722.8	1	Ssu72
PF08386.5	1	Abhydrolase_4
PF11767.3	1	SET_assoc
PF11764.3	1	N-SET
PF02296.11	1	Alpha_adaptin_C
PF08145.7	1	BOP1NT
PF06912.6	1	DUF1275
PF05873.7	1	Mt_ATP-synt_D
PF02671.16	1	PAH
PF08295.7	1	Sin3_corepress
PF08234.7	1	Spindle_Spc25
PF08312.7	1	cwf21
PF11785.3	1	Aft1_OSA
PF11786.3	1	Aft1_HRA
PF01687.12	1	Flavokinase
PF08609.5	1	Fes1
PF01912.13	1	eIF-6
PF10232.4	1	Med8
PF08696.6	1	Dna2
PF13245.1	1	AAA_19
PF08314.6	1	Sec39
PF09282.5	1	Mago-bind
PF03645.8	1	Tctex-1
PF10203.4	1	Pet191_N
PF10262.4	1	Rdx
PF01208.12	1	URO-D
PF05348.6	1	UMP1
PF08774.6	1	VRR_NUC
PF00940.14	1	RNA_pol
PF10775.4	1	ATP_sub_h
PF04065.10	1	Not3
PF05620.6	1	DUF788
PF01245.15	1	Ribosomal_L19
PF13821.1	1	DUF4187
PF06991.6	1	Prp19_bind
PF01111.14	1	CKS
PF12756.2	1	zf-C2H2_2
PF09739.4	1	MCM_bind
PF13615.1	1	Racemase_4
PF03715.8	1	Noc2
PF04729.8	1	ASF1_hist_chap
PF09769.4	1	ApoO
PF01595.15	1	DUF21
PF03462.13	1	PCRF
PF02115.12	1	Rho_GDI
PF03343.8	1	SART-1
PF01592.11	1	NifU_N
PF04938.7	1	SIP1
PF12157.3	1	DUF3591
PF02991.11	1	Atg8
PF03446.10	1	NAD_binding_2
PF00393.14	1	6PGD
PF05132.9	1	RNA_pol_Rpc4
PF08652.6	1	RAI1
PF07749.7	1	ERp29
PF04442.9	1	CtaG_Cox11
PF01134.17	1	GIDA
PF13932.1	1	GIDA_assoc_3
PF00692.14	1	dUTPase
PF00346.14	1	Complex1_49kDa
PF02201.13	1	SWIB
PF03694.8	1	Erg28
PF03517.8	1	ICln_channel
PF09419.5	1	PGP_phosphatase
PF09766.4	1	FimP
PF06179.7	1	Med22
PF02636.12	1	Methyltransf_28
PF01599.14	1	Ribosomal_S27
PF08311.7	1	Mad3_BUB1_I
PF04718.10	1	ATP-synt_G
PF04031.8	1	Las1
PF00719.14	1	Pyrophosphatase
PF05529.7	1	Bap31
PF04857.15	1	CAF1
PF04182.7	1	B-block_TFIIIC
PF04178.7	1	Got1
PF00766.14	1	ETF_alpha
PF06395.6	1	CDC24
PF01842.20	1	ACT
PF10369.4	1	ALS_ss_C
PF00576.16	1	Transthyretin
PF10236.4	1	DAP3
PF12739.2	1	TRAPPC-Trs85
PF09262.6	1	PEX-1N
PF05670.8	1	DUF814
PF02167.10	1	Cytochrom_C1
PF10343.4	1	DUF2419
PF02696.9	1	UPF0061
PF07842.7	1	GCFC
PF11935.3	1	DUF3453
PF12295.3	1	Symplekin_C
PF01287.15	1	eIF-5a
PF00459.20	1	Inositol_P
PF04699.9	1	P16-Arc
PF04258.8	1	Peptidase_A22B
PF10231.4	1	DUF2315
PF06229.7	1	FRG1
PF07991.7	1	IlvN
PF01450.14	1	IlvC
PF01014.13	1	Uricase
PF01709.15	1	Transcrip_reg
PF00756.15	1	Esterase
PF05222.10	1	AlaDh_PNT_N
PF01262.16	1	AlaDh_PNT_C
PF04777.8	1	Evr1_Alr
PF10785.4	1	NADH-u_ox-rdase
PF12853.2	1	NADH_u_ox_C
PF00939.14	1	Na_sulph_symp
PF13805.1	1	Pil1
PF02910.15	1	Succ_DH_flav_C
PF03981.7	1	Ubiq_cyt_C_chap
PF03381.10	1	CDC50
PF03951.14	1	Gln-synt_N
PF00120.19	1	Gln-synt_C
PF07994.7	1	NAD_binding_5
PF01658.12	1	Inos-1-P_synth
PF00967.12	1	Barwin
PF04135.7	1	Nop10p
PF09754.4	1	PAC2
PF01483.15	1	P_proprotein
PF04387.9	1	PTPLA
PF08569.6	1	Mo25
PF07928.7	1	Vps54
PF05470.7	1	eIF-3c_N
PF04100.7	1	Vps53_N
PF08285.6	1	DPM3
PF08573.5	1	SAE2
PF05783.6	1	DLIC
PF05148.10	1	Methyltransf_8
PF04824.11	1	Rad21_Rec8
PF04305.9	1	DUF455
PF01786.12	1	AOX
PF04097.9	1	Nic96
PF12701.2	1	LSM14
PF09532.5	1	FDF
PF01564.12	1	Spermine_synth
PF02077.10	1	SURF4
PF01554.13	1	MatE
PF07540.6	1	NOC3p
PF02223.12	1	Thymidylate_kin
PF11957.3	1	efThoc1
PF06870.7	1	RNA_pol_I_A49
PF04048.9	1	Sec8_exocyst
PF04719.9	1	TAFII28
PF10445.4	1	DUF2456
PF07492.6	1	Trehalase_Ca-bi
PF04847.7	1	Calcipressin
PF00342.14	1	PGI
PF02936.9	1	COX4
PF02475.11	1	Met_10
PF05221.12	1	AdoHcyase
PF00670.16	1	AdoHcyase_NAD
PF06058.8	1	DCP1
PF05719.6	1	GPP34
PF06391.8	1	MAT1
PF01922.12	1	SRP19
PF00368.13	1	HMG-CoA_red
PF01929.12	1	Ribosomal_L14e
PF09295.5	1	ChAPs
PF06244.7	1	DUF1014
PF08914.6	1	Myb_DNA-bind_2
PF12253.3	1	CAF1A
PF04119.7	1	HSP9_HSP12
PF04424.8	1	DUF544
PF04494.10	1	TFIID_90kDa
PF02190.11	1	LON
PF05362.8	1	Lon_C
PF09174.5	1	Maf1
PF01650.13	1	Peptidase_C13
PF09138.6	1	Urm1
PF08288.7	1	PIGA
PF07818.8	1	HCNGP
PF12999.2	1	PRKCSH-like
PF13015.1	1	PRKCSH_1
PF01896.14	1	DNA_primase_S
PF13934.1	1	ELYS
PF10261.4	1	Scs3p
PF14306.1	1	PUA_2
PF01747.12	1	ATP-sulfurylase
PF08597.5	1	eIF3_subunit
PF03256.11	1	APC10
PF03501.10	1	S10_plectin
PF12753.2	1	Nro1
PF04493.9	1	Endonuclease_5
PF01293.15	1	PEPCK_ATP
PF07942.7	1	N2227
PF08231.7	1	SYF2
PF09324.5	1	DUF1981
PF01633.15	1	Choline_kinase
PF08324.6	1	PUL
PF08528.6	1	Whi5
PF04179.7	1	Init_tRNA_PT
PF03248.8	1	Rer1
PF08294.6	1	TIM21
PF07926.7	1	TPR_MLP1_2
PF08578.5	1	DUF1765
PF01086.12	1	Clathrin_lg_ch
PF08606.6	1	Prp19
PF01808.13	1	AICARFT_IMPCHas
PF01868.11	1	UPF0086
PF02184.11	1	HAT
PF03022.11	1	MRJP
PF08147.7	1	DBP10CT
PF02906.9	1	Fe_hyd_lg_C
PF03388.8	1	Lectin_leg-like
PF06052.7	1	3-HAO
PF00218.16	1	IGPS
PF00697.17	1	PRAI
PF03801.8	1	Ndc80_HEC
PF05577.7	1	Peptidase_S28
PF08426.5	1	ICE2
PF00834.14	1	Ribul_P_3_epim
PF04152.9	1	Mre11_DNA_bind
PF04935.7	1	SURF6
PF07767.6	1	Nop53
PF02403.17	1	Seryl_tRNA_N
PF08642.5	1	Rxt3
PF01073.14	1	3Beta_HSD
PF03849.9	1	Tfb2
PF00883.16	1	Peptidase_M17
PF10332.4	1	DUF2418
PF04057.7	1	Rep-A_N
PF08646.5	1	Rep_fac-A_C
PF06418.9	1	CTP_synth_N
PF12813.2	1	XPG_I_2
PF03732.12	1	Retrotrans_gag
PF13299.1	1	CPSF100_C
PF08538.5	1	DUF1749
PF01121.15	1	CoaE
PF12932.2	1	Sec16
PF12931.2	1	Sec16_C
PF03870.10	1	RNA_pol_Rpb8
PF02737.13	1	3HCDH_N
PF00725.17	1	3HCDH
PF03939.8	1	Ribosomal_L23eN
PF04495.9	1	GRASP55_65
PF06424.7	1	PRP1_N
PF08698.6	1	Fcf2
PF00953.16	1	Glycos_transf_4
PF06911.7	1	Senescence
PF12519.3	1	DUF3722
PF13848.1	1	Thioredoxin_6
PF00199.14	1	Catalase
PF06628.7	1	Catalase-rel
PF02005.11	1	TRM
PF01157.13	1	Ribosomal_L21e
PF08490.7	1	DUF1744
PF05093.8	1	CIAPIN1
PF00701.17	1	DHDPS
PF04756.8	1	OST3_OST6
PF08648.7	1	DUF1777
PF08118.6	1	MDM31_MDM32
PF07650.12	1	KH_2
PF00189.15	1	Ribosomal_S3_C
PF03133.10	1	TTL
PF04774.10	1	HABP4_PAI-RBP1
PF05011.8	1	DBR1
PF00838.12	1	TCTP
PF09384.5	1	UTP15_C
PF08216.6	1	DUF1716
PF09446.5	1	VMA21
PF06102.7	1	DUF947
PF06941.7	1	NT5C
PF02774.13	1	Semialdhyde_dhC
PF00438.15	1	S-AdoMet_synt_N
PF02772.11	1	S-AdoMet_synt_M
PF02773.11	1	S-AdoMet_synt_C
PF02881.14	1	SRP54_N
PF02978.14	1	SRP_SPB
PF10396.4	1	TrmE_N
PF12631.2	1	GTPase_Cys_C
PF01728.14	1	FtsJ
PF11861.3	1	DUF3381
PF07780.7	1	Spb1_C
PF06732.6	1	Pescadillo_N
PF08772.6	1	NOB1_Zn_bind
PF05007.8	1	Mannosyl_trans
PF03665.8	1	UPF0172
PF01625.16	1	PMSR
PF02269.11	1	TFIID-18kDa
PF08457.5	1	Sfi1
PF02109.11	1	DAD
PF06212.7	1	GRIM-19
PF12895.2	1	Apc3
PF12400.3	1	DUF3661
PF03807.12	1	F420_oxidored
PF08214.6	1	KAT11
PF08729.5	1	HRD
PF08655.5	1	DASH_Ask1
PF07774.8	1	DUF1620
PF00141.18	1	peroxidase
PF10156.4	1	Med17
PF09288.5	1	UBA_3
PF03871.9	1	RNA_pol_Rpb5_N
PF01191.14	1	RNA_pol_Rpb5_C
PF08514.6	1	STAG
PF04695.8	1	Pex14_N
PF08790.6	1	zf-LYAR
PF09751.4	1	Es2
PF10257.4	1	RAI16-like
PF02811.14	1	PHP
PF01168.15	1	Ala_racemase_N
PF03878.10	1	YIF1
PF02897.10	1	Peptidase_S9_N
PF02195.13	1	ParBc
PF07228.7	1	SpoIIE
PF03205.9	1	MobB
PF06777.6	1	DUF1227
PF03966.11	1	Trm112p
PF08737.5	1	Rgp1
PF13659.1	1	Methyltransf_26
PF00762.14	1	Ferrochelatase
PF01144.18	1	CoA_trans
PF01255.14	1	Prenyltransf
PF03635.12	1	Vps35
PF07940.8	1	Hepar_II_III
PF03403.8	1	PAF-AH_p_II
PF00316.15	1	FBPase
PF01231.13	1	IDO
PF04499.10	1	SAPS
PF01280.15	1	Ribosomal_L19e
PF01743.15	1	PolyA_pol
PF12627.2	1	PolyA_pol_RNAbd
PF06090.7	1	Ins_P5_2-kin
PF01171.15	1	ATP_bind_3
PF08221.6	1	HTH_9
PF05645.8	1	RNA_pol_Rpc82
PF00677.12	1	Lum_binding
PF09127.6	1	Leuk-A4-hydro_C
PF09785.4	1	Prp31_C
PF06862.7	1	DUF1253
PF01195.14	1	Pept_tRNA_hydro
PF05958.6	1	tRNA_U5-meth_tr
PF08325.5	1	WLM
PF08427.5	1	DUF1741
PF00584.15	1	SecE
PF04241.10	1	DUF423
PF05051.8	1	COX17
PF01805.15	1	Surp
PF12230.3	1	PRP21_like_P
PF09243.5	1	Rsm22
PF08293.6	1	MRP-S33
PF08208.6	1	RNA_polI_A34
PF05903.9	1	DUF862
PF01833.19	1	TIG
PF03127.9	1	GAT
PF05047.11	1	L51_S25_CI-B8
PF10213.4	1	MRP-S28
PF03223.10	1	V-ATPase_C
PF11176.3	1	DUF2962
PF12247.3	1	MKT1_N
PF12246.3	1	MKT1_C
PF05680.7	1	ATP-synt_E
PF00538.14	1	Linker_histone
PF01562.14	1	Pep_M12B_propep
PF13688.1	1	Peptidase_M84
PF00200.18	1	Disintegrin
PF04144.8	1	SCAMP
PF03803.10	1	Scramblase
PF10183.4	1	ESSS
PF01131.15	1	Topoisom_bac
PF04192.7	1	Utp21
PF01159.14	1	Ribosomal_L6e
PF00580.16	1	UvrD-helicase
PF13361.1	1	UvrD_C
PF08144.6	1	CPL
PF04683.8	1	Proteasom_Rpn13
PF08534.5	1	Redoxin
PF00800.13	1	PDT
PF13238.1	1	AAA_18
PF07250.6	1	Glyoxal_oxid_N
PF09118.6	1	DUF1929
PF08701.6	1	GN3L_Grn1
PF03641.9	1	Lysine_decarbox
PF01663.17	1	Phosphodiest
PF08492.7	1	SRP72
PF04263.11	1	TPK_catalytic
PF04265.9	1	TPK_B1_binding
PF13598.1	1	DUF4139
PF01215.14	1	COX5B
PF05405.9	1	Mt_ATP-synt_B
PF00268.16	1	Ribonuc_red_sm
PF09783.4	1	Vac_ImportDeg
PF03733.8	1	DUF307
PF04281.8	1	Tom22
PF02809.15	1	UIM
PF05046.9	1	Img2
PF10937.3	1	DUF2638
PF03835.10	1	Rad4
PF10403.4	1	BHD_1
PF10404.4	1	BHD_2
PF10405.4	1	BHD_3
PF02574.11	1	S-methyl_trans
PF03853.10	1	YjeF_N
PF01536.11	1	SAM_decarbox
PF01209.13	1	Ubie_methyltran
PF02257.10	1	RFX_DNA_binding
PF01088.16	1	Peptidase_C12
PF03561.10	1	Allantoicase
PF04115.7	1	Ureidogly_hydro
PF01749.15	1	IBB
PF06728.8	1	PIG-U
PF02150.11	1	RNA_POL_M_15KD
PF06984.8	1	MRP-L47
PF04181.8	1	RPAP2_Rtr1
PF09382.5	1	RQC
PF11699.3	1	Mif2
PF03054.11	1	tRNA_Me_trans
PF13302.1	1	Acetyltransf_3
PF00926.14	1	DHBP_synthase
PF03982.8	1	DAGAT
PF04129.7	1	Vps52
PF09734.4	1	Tau95
PF09296.6	1	NUDIX-like
PF10436.4	1	BCDHK_Adom3
PF05187.8	1	ETF_QO
PF13933.1	1	HRXXH
PF08227.6	1	DASH_Hsk3
PF12223.3	1	DUF3602
PF07923.8	1	N1221
PF11882.3	1	DUF3402
PF06480.10	1	FtsH_ext
PF01434.13	1	Peptidase_M41
PF13664.1	1	DUF4149
PF07093.6	1	SGT1
PF04227.7	1	Indigoidine_A
PF07541.7	1	EIF_2_alpha
PF00478.20	1	IMPDH
PF05871.7	1	ESCRT-II
PF10033.4	1	ATG13
PF04841.8	1	Vps16_N
PF04840.7	1	Vps16_C
PF04981.8	1	NMD3
PF13936.1	1	HTH_38
PF01084.15	1	Ribosomal_S18
PF08082.6	1	PRO8NT
PF08083.6	1	PROCN
PF10598.4	1	RRM_4
PF10597.4	1	U5_2-snRNA_bdg
PF10596.4	1	U6-snRNA_bdg
PF12134.3	1	PRP8_domainIV
PF08084.6	1	PROCT
PF00854.16	1	PTR2
PF01902.12	1	ATP_bind_4
PF12928.2	1	tRNA_int_end_N2
PF08636.5	1	Pkr1
PF02194.10	1	PXA
PF08628.7	1	Nexin_C
PF10276.4	1	zf-CHCC
PF01774.12	1	UreD
PF08634.5	1	Pet127
PF08316.6	1	Pal1
PF07521.7	1	RMMBL
PF11718.3	1	CPSF73-100_C
PF00925.15	1	GTP_cyclohydro2
PF05032.7	1	Spo12
PF05879.7	1	RHD3
PF10176.4	1	DUF2370
PF00250.13	1	Fork_head
PF05997.7	1	Nop52
PF04614.7	1	Pex19
PF03639.8	1	Glyco_hydro_81
PF03568.12	1	Peptidase_C50
PF10104.4	1	Brr6_like_C_C
PF03847.8	1	TFIID_20kDa
PF03164.9	1	Mon1
PF10744.4	1	Med1
PF03332.8	1	PMM
PF09424.5	1	YqeY
PF13251.1	1	DUF4042
PF10780.4	1	MRP_L53
PF11790.3	1	Glyco_hydro_cc
PF01331.14	1	mRNA_cap_enzyme
PF03919.10	1	mRNA_cap_C
PF04406.9	1	TP6A_N
PF10336.4	1	DUF2420
PF01351.13	1	RNase_HII
PF11711.3	1	Tim54
PF12074.3	1	DUF3554
PF03447.11	1	NAD_binding_3
PF00742.14	1	Homoserine_dh
PF09809.4	1	MRP-L27
PF05456.6	1	eIF_4EBP
PF01261.19	1	AP_endonuc_2
PF02911.13	1	Formyl_trans_C
PF04117.7	1	Mpv17_PMP22
PF08518.6	1	GIT_SHD
PF02358.11	1	Trehalose_PPase
PF01135.14	1	PCMT
PF03839.11	1	Sec62
PF02045.10	1	CBFB_NFYA
PF07539.7	1	DRIM
PF04869.9	1	Uso1_p115_head
PF04871.8	1	Uso1_p115_C
PF08592.6	1	DUF1772
PF02548.10	1	Pantoate_transf
PF13522.1	1	GATase_6
PF01380.17	1	SIS
PF01812.15	1	5-FTHF_cyc-lig
PF00648.16	1	Peptidase_C2
PF09402.5	1	MSC
PF08228.6	1	RNase_P_pop3
PF01894.12	1	UPF0047
PF01058.17	1	Oxidored_q6
PF07985.7	1	SRR1
PF05891.7	1	Methyltransf_PK
PF13328.1	1	HD_4
PF00810.13	1	ER_lumen_recept
PF07956.6	1	DUF1690
PF12243.3	1	CTK3
PF12350.3	1	CTK3_C
PF00567.19	1	TUDOR
PF01244.16	1	Peptidase_M19
PF05153.10	1	DUF706
PF10510.4	1	PIG-S
PF11816.3	1	DUF3337
PF08351.6	1	DUF1726
PF05127.9	1	Helicase_RecD
PF13718.1	1	GNAT_acetyltr_2
PF13725.1	1	tRNA_bind_2
PF02844.10	1	GARS_N
PF01071.14	1	GARS_A
PF02843.11	1	GARS_C
PF04597.9	1	Ribophorin_I
PF05064.8	1	Nsp1_C
PF11559.3	1	ADIP
PF00750.14	1	tRNA-synt_1d
PF05746.10	1	DALR_1
PF00707.17	1	IF3_C
PF02152.13	1	FolB
PF01288.15	1	HPPK
PF00809.17	1	Pterin_bind
PF08079.7	1	Ribosomal_L30_N
PF07569.6	1	Hira
PF07741.8	1	BRF1
PF02450.10	1	LACT
PF01283.14	1	Ribosomal_S26e
PF08450.7	1	SGL
PF08637.5	1	NCA2
PF12814.2	1	Mcp5_PH
PF02046.10	1	COX6A
PF13840.1	1	ACT_7
PF13517.1	1	VCBS
PF13093.1	1	FTA4
PF03345.9	1	DDOST_48kD
PF10297.4	1	Hap4_Hap_bind
PF05615.8	1	THOC7
PF00935.14	1	Ribosomal_L44
PF13691.1	1	Lactamase_B_4
PF11022.3	1	DUF2611
PF01776.12	1	Ribosomal_L22e
PF01988.14	1	VIT1
PF01496.14	1	V_ATPase_I
PF09784.4	1	L31
PF08561.5	1	Ribosomal_L37
PF01765.14	1	RRF
PF13398.1	1	Peptidase_M50B
PF00958.17	1	GMP_synt_C
PF08509.6	1	Ad_cyc_g-alpha
PF00560.28	1	LRR_1
PF00211.15	1	Guanylate_cyc
PF03547.13	1	Mem_trans
PF01966.17	1	HD
PF13616.1	1	Rotamase_3
PF03941.10	1	INCENP_ARK-bind
PF11702.3	1	DUF3295
PF08068.7	1	DKCLD
PF09731.4	1	Mitofilin
PF05216.8	1	UNC-50
PF04073.10	1	YbaK
PF09180.6	1	ProRS-C_1
PF00653.16	1	BIR
PF04104.9	1	DNA_primase_lrg
PF05983.6	1	Med7
PF01784.13	1	NIF3
PF12397.3	1	U3snoRNP10
PF08146.7	1	BP28CT
PF12896.2	1	Apc4
PF09229.6	1	Aha1_N
PF08327.6	1	AHSA1
PF01282.14	1	Ribosomal_S24e
PF02784.11	1	Orn_Arg_deC_N
PF00278.17	1	Orn_DAP_Arg_deC
PF05786.9	1	Cnd2
PF03737.10	1	Methyltransf_6
PF01432.15	1	Peptidase_M3
PF03051.10	1	Peptidase_C1_2
PF01294.13	1	Ribosomal_L13e
PF08911.6	1	NUP50
PF04088.8	1	Peroxin-13_N
PF07653.12	1	SH3_2
PF02581.12	1	TMP-TENI
PF02110.10	1	HK
PF02935.11	1	COX7C
PF08656.5	1	DASH_Dad3
PF04157.11	1	EAP30
PF06423.7	1	GWT1
PF02545.9	1	Maf
PF10914.3	1	DUF2781
PF08622.5	1	Svf1
PF12735.2	1	Trs65
PF01992.11	1	vATP-synt_AC39
PF11274.3	1	DUF3074
PF01411.14	1	tRNA-synt_2c
PF02272.14	1	DHHA1
PF06017.8	1	Myosin_TH1
PF04910.9	1	Tcf25
PF04161.8	1	Arv1
PF07718.7	1	Coatamer_beta_C
PF09825.4	1	BPL_N
PF01872.12	1	RibD_C
PF06747.8	1	CHCH
PF00162.14	1	PGK
PF12298.3	1	Bot1p
PF05008.10	1	V-SNARE
PF00262.13	1	Calreticulin
PF14327.1	1	CSTF2_hinge
PF14304.1	1	CSTF_C
PF02558.11	1	ApbA
PF00204.20	1	DNA_gyraseB
PF00521.15	1	DNA_topoisoIV
PF07542.6	1	ATP12
PF04939.7	1	RRS1
PF11051.3	1	Mannosyl_trans3
PF13508.1	1	Acetyltransf_7
PF00394.17	1	Cu-oxidase
PF01018.17	1	GTP1_OBG
PF00639.16	1	Rotamase
PF03943.8	1	TAP_C
PF04252.8	1	RNA_Me_trans
PF03721.9	1	UDPG_MGDP_dh_N
PF00984.14	1	UDPG_MGDP_dh
PF03720.10	1	UDPG_MGDP_dh_C
PF12326.3	1	EOS1
PF10306.4	1	FLILHELTA
PF07500.9	1	TFIIS_M
PF00830.14	1	Ribosomal_L28
PF00231.14	1	ATP-synt
PF04446.7	1	Thg1
PF14413.1	1	Thg1C
PF00833.13	1	Ribosomal_S17e
PF00235.14	1	Profilin
PF06012.7	1	DUF908
PF06025.7	1	DUF913
PF14377.1	1	DUF4414
PF04098.10	1	Rad52_Rad22
PF09794.4	1	Avl9
PF04106.7	1	APG5
PF10300.4	1	DUF3808
PF00885.14	1	DMRL_synthase
PF04177.7	1	TAP42
PF07962.7	1	Swi3
PF00631.17	1	G-gamma
PF08315.7	1	cwf18
PF00659.13	1	POLO_box
PF00463.16	1	ICL
PF04931.8	1	DNA_pol_phi
PF03168.8	1	LEA_2
PF10357.4	1	Kin17_mid
PF02347.11	1	GDC-P
PF04921.9	1	XAP5
PF01406.14	1	tRNA-synt_1e
PF08313.7	1	SCA7
PF02746.11	1	MR_MLE_N
PF01188.16	1	MR_MLE
PF13378.1	1	MR_MLE_C
PF05817.9	1	Ribophorin_II
PF13023.1	1	HD_3
PF08539.6	1	HbrB
PF06427.6	1	UDP-g_GGTase
PF10394.4	1	Hat1_N
PF02940.10	1	mRNA_triPase
PF03477.11	1	ATP-cone
PF00317.16	1	Ribonuc_red_lgN
PF02867.10	1	Ribonuc_red_lgC
PF06337.7	1	DUSP
PF04733.9	1	Coatomer_E
PF12333.3	1	Ipi1_N
PF12775.2	1	AAA_7
PF12780.2	1	AAA_8
PF12777.2	1	MT
PF12781.2	1	AAA_9
PF03028.10	1	Dynein_heavy
PF09445.5	1	Methyltransf_15
PF04889.7	1	Cwf_Cwc_15
PF13177.1	1	DNA_pol3_delta2
PF02284.11	1	COX5A
PF08704.5	1	GCD14
PF04118.9	1	Dopey_N
PF03348.10	1	Serinc
PF06011.7	1	TRP
PF08354.5	1	DUF1729
PF00698.16	1	Acyl_transf_1
PF00109.21	1	ketoacyl-synt
PF02801.17	1	Ketoacyl-synt_C
PF12678.2	1	zf-rbx1
PF09796.4	1	QCR10
PF00672.20	1	HAMP
PF08209.6	1	Sgf11
PF09507.5	1	CDC27
PF05026.8	1	DCP2
PF04110.8	1	APG12
PF09271.6	1	LAG1-DNAbind
PF09270.5	1	BTD
PF14027.1	1	DUF4243
PF02386.11	1	TrkH
PF08557.5	1	Lipid_DES
PF11968.3	1	DUF3321
PF08740.6	1	BCS1_N
PF08585.7	1	DUF1767
PF03540.8	1	TFIID_30kDa
PF08271.7	1	TF_Zn_Ribbon
PF05793.7	1	TFIIF_alpha
PF08839.6	1	CDT1
PF09369.5	1	DUF1998
PF02586.9	1	DUF159
PF08385.7	1	DHC_N1
PF13666.1	1	DUF4151
PF08393.8	1	DHC_N2
PF01451.16	1	LMWPc
PF11919.3	1	DUF3437
PF04005.7	1	Hus1
PF13640.1	1	2OG-FeII_Oxy_3
PF10637.4	1	Ofd1_CTDD
PF10153.4	1	DUF2361
PF13540.1	1	RCC1_2
PF05557.8	1	MAD
PF10540.4	1	Membr_traf_MHD
PF02431.10	1	Chalcone
PF00468.12	1	Ribosomal_L34
PF08213.6	1	DUF1713
PF10509.4	1	GalKase_gal_bdg
PF13824.1	1	zf-Mss51
PF03234.9	1	CDC37_N
PF08565.6	1	CDC37_M
PF08564.5	1	CDC37_C
PF07574.8	1	SMC_Nse1
PF00290.15	1	Trp_syntA
PF09349.5	1	OHCU_decarbox
PF01781.13	1	Ribosomal_L38e
PF05131.9	1	Pep3_Vps18
PF14324.1	1	PINIT
PF02891.15	1	zf-MIZ
PF08424.5	1	NRDE-2
PF10469.4	1	AKAP7_NLS
PF12718.2	1	Tropomyosin_1
PF05397.7	1	Med15_fungi
PF01267.12	1	F-actin_cap_A
PF08610.5	1	Pex16
PF10374.4	1	EST1
PF04049.8	1	APC8
PF13347.1	1	MFS_2
PF10018.4	1	Med4
PF12251.3	1	zf-SNAP50_C
PF05002.10	1	SGS
PF10384.4	1	Scm3
PF08576.5	1	DUF1764
PF01077.17	1	NIR_SIR
PF09949.4	1	DUF2183
PF02040.10	1	ArsB
PF04091.7	1	Sec15
PF06419.6	1	COG6
PF10516.4	1	SHNi-TPR
PF05180.7	1	zf-DNL
PF09724.4	1	DUF2036
PF07575.8	1	Nucleopor_Nup85
PF01221.13	1	Dynein_light
PF08632.5	1	Zds_C
PF10791.4	1	F1F0-ATPsyn_F
PF01641.13	1	SelR
PF01177.17	1	Asp_Glu_race
PF04795.7	1	PAPA-1
PF05486.7	1	SRP9-21
PF02153.12	1	PDH
PF03073.10	1	TspO_MBR
PF03271.12	1	EB1
PF09435.5	1	DUF2015
PF00764.14	1	Arginosuc_synth
PF08356.7	1	EF_assoc_2
PF13202.1	1	EF_hand_3
PF08355.7	1	EF_assoc_1
PF00445.13	1	Ribonuclease_T2
PF12906.2	1	RINGv
PF02144.11	1	Rad1
PF12063.3	1	DUF3543
PF03985.8	1	Paf1
PF05238.8	1	CENP-N
PF13679.1	1	Methyltransf_32
PF04139.8	1	Rad9
PF01180.16	1	DHO_dh
PF12465.3	1	Pr_beta_C
PF13445.1	1	zf-RING_LisH
PF10282.4	1	Lactonase
PF07576.7	1	BRAP2
PF08326.7	1	ACC_central
PF01039.17	1	Carboxyl_trans
PF02104.10	1	SURF1
PF01192.17	1	RNA_pol_Rpb6
PF02270.10	1	TFIIF_beta
PF04056.9	1	Ssl1
PF09416.5	1	UPF1_Zn_bind
PF01693.11	1	Cauli_VI
PF08785.6	1	Ku_PK_bind
PF00334.14	1	NDK
PF10032.4	1	Pho88
PF03152.9	1	UFD1
PF01020.12	1	Ribosomal_L40e
PF09797.4	1	NatB_MDM20
PF05175.9	1	MTS
PF08718.6	1	GLTP
PF09649.5	1	CHZ
PF07855.7	1	DUF1649
PF10214.4	1	Rrn6
PF05179.9	1	CDC73
PF06602.9	1	Myotub-related
PF13849.1	1	Y_phosphatase_m
PF09849.4	1	DUF2076
PF08991.5	1	DUF1903
PF08321.7	1	PPP5
PF12768.2	1	Rax2
PF01125.12	1	G10
PF05176.9	1	ATP-synt_10
PF04034.8	1	DUF367
PF01730.11	1	UreF
PF07691.7	1	PA14
PF10165.4	1	Ric8
PF00520.26	1	Ion_trans
PF04109.11	1	APG9
PF08752.5	1	Gamma-COP
PF10197.4	1	Cir_N
PF12542.3	1	CWC25
PF03850.9	1	Tfb4
PF04030.9	1	ALO
PF05378.8	1	Hydant_A_N
PF01968.13	1	Hydantoinase_A
PF02200.11	1	STE
PF03081.10	1	Exo70
PF07522.9	1	DRMBL
PF07890.7	1	Rrp15p
PF13802.1	1	Gal_mutarotas_2
PF08797.6	1	HIRAN
PF05178.7	1	Kri1
PF12936.2	1	Kri1_C
PF02630.9	1	SCO1-SenC
PF07961.6	1	MBA1
PF05224.7	1	NDT80_PhoG
PF13537.1	1	GATase_7
PF01062.16	1	Bestrophin
PF08588.5	1	DUF1769
PF02833.9	1	DHHA2
PF03630.9	1	Fumble
PF09088.6	1	MIF4G_like
PF09090.6	1	MIF4G_like_2
PF02728.11	1	Cu_amine_oxidN3
PF00568.18	1	WH1
PF10198.4	1	Ada3
PF08661.6	1	Rep_fac-A_3
PF13423.1	1	UCH_1
PF12923.2	1	RRP7
PF02271.11	1	UCR_14kD
PF12054.3	1	DUF3535
PF01092.14	1	Ribosomal_S6e
PF08069.7	1	Ribosomal_S13_N
PF01198.14	1	Ribosomal_L31e
PF11942.3	1	Spt5_N
PF03439.8	1	Spt5-NGN
PF13920.1	1	zf-C3HC4_3
PF06957.6	1	COPI_C
PF07792.7	1	Afi1
PF08616.5	1	SPA
PF08375.6	1	Rpn3_C
PF01127.17	1	Sdh_cyt
PF03800.9	1	Nuf2
PF04050.9	1	Upf2
PF05743.8	1	UEV
PF09454.5	1	Vps23_core
PF03098.10	1	An_peroxidase
PF01328.12	1	Peroxidase_2
PF00213.13	1	OSCP
PF08700.6	1	Vps51
PF05033.11	1	Pre-SET
PF02885.12	1	Glycos_trans_3N
PF00591.16	1	Glycos_transf_3
PF03820.12	1	Mtc
PF01883.14	1	DUF59
PF03467.10	1	Smg4_UPF3
PF08625.6	1	Utp13
PF13455.1	1	MUG113
PF09531.5	1	Ndc1_Nup
PF12862.2	1	Apc5
PF01329.14	1	Pterin_4a
PF01384.15	1	PHO4
PF05291.6	1	Bystin
PF05019.8	1	Coq4
PF05022.7	1	SRP40_C
PF08491.5	1	SE
PF01115.12	1	F_actin_cap_B
PF05592.6	1	Bac_rhamnosid
PF01775.12	1	Ribosomal_L18ae
PF08317.6	1	Spc7
PF07960.6	1	CBP4
PF03928.9	1	DUF336
PF01608.12	1	I_LWEQ
PF00244.15	1	14-3-3
PF10349.4	1	WWbp
PF02222.17	1	ATP-grasp
PF00731.15	1	AIRC
PF02290.10	1	SRP14
PF00388.14	1	PI-PLC-X
PF00387.14	1	PI-PLC-Y
PF04418.7	1	DUF543
PF10296.4	1	DUF2404
PF08202.6	1	Mis12_component
PF13233.1	1	Complex1_LYR_2
PF04468.7	1	PSP1
PF02374.10	1	ArsA_ATPase
PF00490.16	1	ALAD
PF04127.10	1	DFP
PF09805.4	1	Nop25
PF12722.2	1	Hid1
PF09072.5	1	TMA7
PF04037.8	1	DUF382
PF04046.11	1	PSP
PF08232.7	1	Striatin
PF01251.13	1	Ribosomal_S7e
PF05622.7	1	HOOK
PF09779.4	1	DUF2349
PF03364.15	1	Polyketide_cyc
PF11905.3	1	DUF3425
PF12619.3	1	MCM2_N
PF12842.2	1	DUF3819
PF04054.10	1	Not1
PF01233.14	1	NMT
PF02799.10	1	NMT_C
PF03416.14	1	Peptidase_C54
PF11338.3	1	DUF3140
PF00709.16	1	Adenylsucc_synt
PF02569.10	1	Pantoate_ligase
PF00903.20	1	Glyoxalase
PF00930.16	1	DPPIV_N
PF00585.13	1	Thr_dehydrat_C
PF01265.12	1	Cyto_heme_lyase
PF01087.17	1	GalP_UDP_transf
PF02744.12	1	GalP_UDP_tr_C
PF08064.8	1	UME
PF00224.16	1	PK
PF02887.11	1	PK_C
PF04000.10	1	Sas10_Utp3
PF09368.5	1	Sas10_Utp3_C
PF14138.1	1	COX16
PF02149.14	1	KA1
PF11705.3	1	RNA_pol_3_Rpc31
PF09801.4	1	SYS1
PF01779.12	1	Ribosomal_L29e
PF12152.3	1	eIF_4G1
PF13768.1	1	VWA_3
PF10377.4	1	ATG11
PF03907.8	1	Spo7
PF02861.15	1	Clp_N
PF00233.14	1	PDEase_I
PF04096.9	1	Nucleoporin2
PF13415.1	1	Kelch_3
PF13422.1	1	DUF4110
PF10058.4	1	DUF2296
PF10375.4	1	GRAB
PF01956.11	1	DUF106
PF09358.5	1	UBA_e1_C
PF10521.4	1	DUF2454
PF04121.8	1	Nup84_Nup100
PF00034.16	1	Cytochrom_C
PF00203.16	1	Ribosomal_S19
PF03997.7	1	VPS28
PF09770.4	1	PAT1
PF02291.10	1	TFIID-31kDa
PF00281.14	1	Ribosomal_L5
PF03315.10	1	SDH_beta
PF03313.10	1	SDH_alpha
PF08618.5	1	Opi1
PF01259.13	1	SAICAR_synt
PF08265.6	1	YL1_C
PF05495.7	1	zf-CHY
PF00190.17	1	Cupin_1
PF02359.13	1	CDC48_N
PF05890.7	1	Ebp2
PF03813.9	1	Nrap
PF09268.5	1	Clathrin-link
PF13838.1	1	Clathrin_H_link
PF08226.6	1	DUF1720
PF09364.5	1	XFP_N
PF03894.10	1	XFP
PF09363.5	1	XFP_C
PF00871.12	1	Acetate_kinase
PF05649.8	1	Peptidase_M13_N
PF01431.16	1	Peptidase_M13
PF05625.6	1	PAXNEB
PF05859.7	1	Mis12
PF02928.11	1	zf-C5HC2
PF04802.10	1	SMK-1
[truncated: 679 more rows]
