# Supplementary material for: Genome and transcriptome sequencing of the halophilic fungus Wallemia ichthyophaga: haloadaptations present and absent
Source: BMC Genomics. 2013 Sep 13;14:617. doi: 10.1186/1471-2164-14-617 (PMC3849046; doi:10.1186/1471-2164-14-617)
Supplement: Additional file 3: Table S2 — Evolution of protein families. Results of the analysis with the CAFE software. For each family, the P values for the family expansion/ contraction are shown for the whole tree, as well as for the branches leading to W. ichthyophaga, W. sebi, both Wallemia spp., and Agaricomycotina. Only families with a family-wide P-value lower than 0.01 are shown. [file 1471-2164-14-617-S3.xls]

## Sheet: CAFE
		Viterbi P-values for specific nodes
PFAM domain	Family-wide P-value	Agaricomycotina	and	Wallemiomycetes	W. ichthyophaga	and	W. sebi
PF01185.13	0	0.579676	and	0.000115	0	and	0.000362
PF07690.11	0	0.083393	and	0.002657	0	and	1e-05
PF04082.13	0	0.253097	and	0.118608	1e-06	and	0.007802
PF13371.1	0	0.528973	and	0.764375	3e-06	and	0.03508
PF00075.19	0	0.555452	and	0.341929	1e-05	and	1e-06
PF00005.22	0	0.28712	and	0.017243	2.8e-05	and	0.073854
PF13813.1	0	0.542509	and	0.07204	4.4e-05	and	0.083689
PF01061.19	0	0.631721	and	0.225772	5e-05	and	0.005878
PF07719.12	0.002	0.622192	and	0.724129	7.3e-05	and	0.007343
PF00394.17	0	0.579676	and	0.06076	0.000228	and	0.534459
PF00560.28	0	0.542509	and	0.813748	0.000228	and	0.017957
PF01535.15	0.001	0.579676	and	0.289571	0.000449	and	0.023932
PF13516.1	0	0.567832	and	0.607634	0.000449	and	0.023932
PF06422.7	0	0.567832	and	0.607634	0.000449	and	0.545143
PF02656.10	0.005	0.567832	and	0.607634	0.000449	and	0.545143
PF00664.18	0	0.725376	and	0.066545	0.000624	and	0.105067
PF13520.1	0	0.601859	and	0.157357	0.000738	and	0.029895
PF13460.1	0	0.579676	and	0.642152	0.000738	and	0.00236
PF00098.18	0	0.649601	and	0.002774	0.001095	and	0.565399
PF00010.21	0	0.601859	and	0.359639	0.001095	and	0.035843
PF02668.11	0	0.59101	and	0.669135	0.001095	and	0.035843
PF00690.21	0	0.59101	and	0.669135	0.003378	and	0.001095
PF13639.1	0	0.666035	and	0.160115	0.003821	and	0.610202
PF07883.6	0.001	0.514814	and	0.67503	0.005987	and	0.017821
PF02170.17	0.002	0.514814	and	0.67503	0.005987	and	0.017821
PF06325.8	0.01	0.514814	and	0.67503	0.005987	and	0.017821
PF13857.1	0	0.528973	and	0.764375	0.011974	and	0.523385
PF04438.11	0.008	0.528973	and	0.764375	0.011974	and	7.8e-05
PF04389.12	0	0.567832	and	0.00471	0.017821	and	0.511904
PF14226.1	0	0.555452	and	0.025199	0.017821	and	0.511904
PF00665.21	0	0.528973	and	0.402784	0.017821	and	0.511904
PF00775.16	0	0.528973	and	0.402784	0.017821	and	0.511904
PF14227.1	0	0.514814	and	0.67503	0.017821	and	0.511904
PF02458.10	0.001	0.514814	and	0.67503	0.017821	and	0.511904
PF04140.9	0.003	0.514814	and	0.67503	0.017821	and	0.511904
PF13432.1	0.005	0.514814	and	0.67503	0.017821	and	7.2e-05
PF07519.6	0.005	0.514814	and	0.67503	0.017821	and	0.511904
PF03936.11	0.006	0.514814	and	0.67503	0.017821	and	0.511904
PF14269.1	0.01	0.514814	and	0.67503	0.017821	and	0.511904
PF00078.22	0	0.555452	and	0.56171	0.017957	and	0.000228
PF00106.20	0	0.221158	and	0.147791	0.020972	and	0.153202
PF02798.15	0.005	0.542509	and	0.273768	0.023932	and	0.545143
PF13193.1	0	0.579676	and	0.289571	0.023932	and	0.000449
PF00043.20	0	0.567832	and	0.607634	0.023932	and	0.067994
PF00487.19	0.002	0.567832	and	0.862912	0.029895	and	0.083689
PF00125.19	0	0.649601	and	0.008474	0.030563	and	0.269812
PF00467.24	0.002	0.542509	and	0.497592	0.03508	and	0.523385
PF00743.14	0.007	0.542509	and	0.497592	0.03508	and	0.523385
PF01693.11	0	0.528973	and	0.764375	0.03508	and	0.523385
PF13833.1	0.005	0.528973	and	0.764375	0.03508	and	0.011974
PF13489.1	0	0.59101	and	0.669135	0.035843	and	0.0989
PF13414.1	0	0.740898	and	0.623534	0.044073	and	0.018265
PF00324.16	0	0.59101	and	0.024023	0.051797	and	0.534459
PF13417.1	0	0.579676	and	0.06076	0.051797	and	0.534459
PF13738.1	0	0.567832	and	0.246767	0.051797	and	0.534459
PF13921.1	0.001	0.567832	and	0.246767	0.051797	and	0.534459
PF01042.16	0	0.555452	and	0.56171	0.051797	and	0.017957
PF00503.15	0.001	0.555452	and	0.56171	0.051797	and	0.534459
PF03443.9	0	0.567832	and	0.009405	0.059422	and	0.601857
PF00702.21	0.008	0.622192	and	0.906689	0.059422	and	0.601857
PF00856.23	0	0.666035	and	0.160115	0.065249	and	0.003821
PF01070.13	0.008	0.555452	and	0.843469	0.067994	and	0.545143
PF00122.15	0.008	0.65799	and	0.7675	0.076809	and	0.193237
PF00501.23	0	0.695083	and	0.115477	0.082538	and	0.006145
PF00067.17	0	0.136027	and	0	0.083689	and	0.555451
PF00011.16	0	0.528973	and	0.010288	0.083689	and	4.4e-05
PF13847.1	0.005	0.555452	and	0.341929	0.083689	and	0.00236
PF00082.17	0	0.579676	and	0.642152	0.083689	and	0.555451
PF02826.14	0.002	0.579676	and	0.642152	0.083689	and	0.555451
PF01546.23	0.006	0.579676	and	0.642152	0.083689	and	0.029895
PF00735.13	0.01	0.579676	and	0.642152	0.083689	and	0.555451
PF01565.18	0	0.59101	and	0.669135	0.0989	and	0.035843
PF03935.10	0.002	0.579676	and	0.876596	0.0989	and	0.565399
PF00270.24	0	0.821702	and	0.120776	0.101961	and	0.007241
PF00083.19	0	0.198367	and	0.001994	0.105067	and	0.000624
PF02518.21	0.001	0.622192	and	0.204248	0.113646	and	0.575
PF00505.14	0	0.612245	and	0.388401	0.113646	and	0.575
PF00150.13	0	0.631721	and	0.225772	0.127942	and	0.047681
PF01266.19	0	0.612245	and	0.708917	0.127942	and	0.047681
PF00240.18	0.003	0.631721	and	0.436554	0.141806	and	0.053564
PF01490.13	0	0.601859	and	0.240969	0.155252	and	0.008939
PF00621.15	0.001	0.649601	and	0.918712	0.193237	and	0.62605
PF12697.2	0	0.701635	and	0.223014	0.227974	and	0.647878
PF00248.16	0	0.681155	and	0.78929	0.227974	and	0.093882
PF00071.17	0	0.730751	and	0.423149	0.289006	and	0.68545
PF00271.26	0	0.854824	and	0.016468	0.292848	and	0.014791
PF00172.13	0	0.797261	and	0.004979	0.356005	and	0.725373
PF00128.19	0	0.555452	and	0.001904	0.5	and	0.5
PF02225.17	0.001	0.555452	and	0.001904	0.5	and	0.5
PF13424.1	0	0.528973	and	0.035398	0.5	and	0.5
PF14214.1	0	0.528973	and	0.035398	0.5	and	0.5
PF02992.9	0	0.528973	and	0.035398	0.5	and	0.5
PF09362.5	0	0.014922	and	0.035398	0.5	and	0.5
PF13472.1	0	0.014922	and	0.035398	0.5	and	0.5
PF01822.14	0	0.528973	and	0.035398	0.5	and	0.5
PF04828.9	0	0.528973	and	0.035398	0.5	and	0.5
PF05730.6	0	0.528973	and	0.035398	0.5	and	0.5
PF13359.1	0	0.528973	and	0.035398	0.5	and	0.5
PF03184.14	0	0.528973	and	0.035398	0.5	and	0.5
PF04616.9	0.001	0.528973	and	0.035398	0.5	and	0.5
PF05183.7	0.005	0.528973	and	0.035398	0.5	and	0.5
PF00657.17	0.006	0.528973	and	0.035398	0.5	and	0.5
PF03659.9	0.009	0.528973	and	0.035398	0.5	and	0.5
PF13650.1	0	0.514814	and	0.253154	0.5	and	0.5
PF05572.8	0	0.514814	and	0.253154	0.5	and	0.5
PF14033.1	0	0.514814	and	0.253154	0.5	and	0.5
PF02816.13	0	0.514814	and	0.253154	0.5	and	0.5
PF13013.1	0	0.514814	and	0.253154	0.5	and	0.5
PF08242.7	0	0.514814	and	0.253154	0.5	and	0.5
PF02689.9	0	0.514814	and	0.253154	0.5	and	0.5
PF05699.9	0	0.514814	and	0.253154	0.5	and	0.5
PF00734.13	0	0.514814	and	0.253154	0.5	and	0.5
PF00295.12	0	0.514814	and	0.253154	0.5	and	0.5
PF05729.7	0	0.514814	and	0.253154	0.5	and	0.5
PF13374.1	0	0.514814	and	0.253154	0.5	and	0.5
PF12851.2	0	0.514814	and	0.253154	0.5	and	0.5
PF08015.6	0	0.514814	and	0.253154	0.5	and	0.5
PF01636.18	0	0.007461	and	0.253154	0.5	and	0.5
PF04548.11	0	0.514814	and	0.253154	0.5	and	0.5
PF12770.2	0	0.514814	and	0.253154	0.5	and	0.5
PF01936.13	0	0.514814	and	0.253154	0.5	and	0.5
PF10551.4	0	0.514814	and	0.253154	0.5	and	0.5
PF14273.1	0	0.514814	and	0.253154	0.5	and	0.5
PF14200.1	0	0.514814	and	0.253154	0.5	and	0.5
PF08659.5	0	0.514814	and	0.253154	0.5	and	0.5
PF13358.1	0	0.514814	and	0.253154	0.5	and	0.5
PF12588.3	0	0.514814	and	0.253154	0.5	and	0.5
PF00891.13	0	0.514814	and	0.253154	0.5	and	0.5
PF00840.15	0	0.514814	and	0.253154	0.5	and	0.5
PF12776.2	0	0.514814	and	0.253154	0.5	and	0.5
PF07727.9	0	0.514814	and	0.253154	0.5	and	0.5
PF14223.1	0	0.514814	and	0.253154	0.5	and	0.5
PF13976.1	0	0.514814	and	0.253154	0.5	and	0.5
PF08284.6	0	0.514814	and	0.253154	0.5	and	0.5
PF00331.15	0.001	0.514814	and	0.253154	0.5	and	0.5
PF02178.14	0.001	0.514814	and	0.253154	0.5	and	0.5
PF11807.3	0.001	0.514814	and	0.253154	0.5	and	0.5
PF12586.3	0.001	0.514814	and	0.253154	0.5	and	0.5
PF03663.9	0.001	0.514814	and	0.253154	0.5	and	0.5
PF09995.4	0.002	0.514814	and	0.253154	0.5	and	0.5
PF07173.7	0.002	0.514814	and	0.253154	0.5	and	0.5
PF10346.4	0.003	0.514814	and	0.253154	0.5	and	0.5
PF00144.19	0.003	0.514814	and	0.253154	0.5	and	0.5
PF01095.14	0.004	0.514814	and	0.253154	0.5	and	0.5
PF04261.7	0.005	0.514814	and	0.253154	0.5	and	0.5
PF00959.14	0.005	0.514814	and	0.253154	0.5	and	0.5
PF07971.7	0.005	0.514814	and	0.253154	0.5	and	0.5
PF00931.17	0.005	0.514814	and	0.253154	0.5	and	0.5
PF13912.1	0.006	0.514814	and	0.253154	0.5	and	0.5
PF07714.12	0.006	0.514814	and	0.253154	0.5	and	0.5
PF01183.15	0.007	0.514814	and	0.253154	0.5	and	0.5
PF01341.12	0.01	0.514814	and	0.253154	0.5	and	0.5
PF07249.7	0.01	0.514814	and	0.253154	0.5	and	0.5
PF11991.3	0.01	0.514814	and	0.253154	0.5	and	0.5
PF01498.13	0	0.5	and	0.5	0.5	and	0.5
PF03583.9	0	0.5	and	0.5	0.5	and	0.5
PF12013.3	0	0.5	and	0.5	0.5	and	0.5
PF13551.1	0	0.5	and	0.5	0.5	and	0.5
PF03732.12	0	0.567832	and	0.00471	0.511904	and	0.017821
PF00135.23	0	0.567832	and	0.00471	0.511904	and	0.511904
PF05686.7	0	0.555452	and	0.025199	0.511904	and	0.511904
PF13637.1	0	0.542509	and	0.143226	0.511904	and	0.511904
PF01184.14	0.002	0.542509	and	0.143226	0.511904	and	0.511904
PF13302.1	0.005	0.542509	and	0.143226	0.511904	and	0.511904
PF00698.16	0	0.528973	and	0.402784	0.511904	and	0.511904
PF00109.21	0	0.528973	and	0.402784	0.511904	and	0.511904
PF02801.17	0	0.528973	and	0.402784	0.511904	and	0.511904
PF01328.12	0	0.528973	and	0.402784	0.511904	and	0.511904
PF01734.17	0.001	0.528973	and	0.402784	0.511904	and	0.511904
PF02171.12	0.005	0.528973	and	0.402784	0.511904	and	0.017821
PF13632.1	0.005	0.528973	and	0.402784	0.511904	and	0.511904
PF05592.6	0	0.514814	and	0.67503	0.511904	and	0.017821
PF09668.5	0	0.514814	and	0.67503	0.511904	and	0.017821
PF12550.3	0	0.514814	and	0.67503	0.511904	and	0.017821
PF02065.13	0	0.514814	and	0.67503	0.511904	and	0.511904
PF00080.15	0	0.514814	and	0.67503	0.511904	and	0.511904
PF00703.16	0.002	0.514814	and	0.67503	0.511904	and	0.005987
PF02836.12	0.003	0.514814	and	0.67503	0.511904	and	0.005987
PF11710.3	0.004	0.514814	and	0.67503	0.511904	and	0.017821
PF00648.16	0.004	0.514814	and	0.67503	0.511904	and	0.511904
PF11905.3	0.004	0.514814	and	0.67503	0.511904	and	0.511904
PF07691.7	0.006	0.514814	and	0.67503	0.511904	and	0.511904
PF03101.10	0.007	0.514814	and	0.67503	0.511904	and	0.017821
PF00026.18	0	0.631721	and	1.7e-05	0.523385	and	0.523385
PF03169.10	0	0.579676	and	0.015936	0.523385	and	0.523385
PF00450.17	0	0.579676	and	0.015936	0.523385	and	0.523385
PF00704.23	0	0.567832	and	0.041886	0.523385	and	0.523385
PF03171.15	0	0.567832	and	0.041886	0.523385	and	0.523385
PF00023.25	0	0.567832	and	0.041886	0.523385	and	0.523385
PF01753.13	0	0.567832	and	0.041886	0.523385	and	0.523385
PF02837.13	0.002	0.514814	and	0.093266	0.523385	and	0.523385
PF05970.9	0	0.555452	and	0.197941	0.523385	and	7.8e-05
PF02133.10	0	0.555452	and	0.197941	0.523385	and	0.523385
PF01425.16	0	0.555452	and	0.197941	0.523385	and	0.523385
PF01532.15	0.005	0.555452	and	0.197941	0.523385	and	0.523385
PF11951.3	0	0.542509	and	0.497592	0.523385	and	0.523385
PF00652.17	0	0.022375	and	0.497592	0.523385	and	0.03508
PF01485.16	0.007	0.542509	and	0.497592	0.523385	and	0.03508
PF13854.1	0.009	0.542509	and	0.497592	0.523385	and	0.523385
PF01793.11	0.009	0.542509	and	0.497592	0.523385	and	0.523385
PF08031.7	0	0.528973	and	0.764375	0.523385	and	0.523385
PF01083.17	0	0.528973	and	0.764375	0.523385	and	0.03508
PF01735.13	0	0.528973	and	0.764375	0.523385	and	0.03508
PF01476.15	0.001	0.528973	and	0.764375	0.523385	and	0.523385
PF13668.1	0.007	0.528973	and	0.764375	0.523385	and	0.03508
PF00339.24	0.008	0.528973	and	0.764375	0.523385	and	0.03508
PF02770.14	0	0.601859	and	0.005412	0.534459	and	0.534459
PF00441.19	0	0.59101	and	0.024023	0.534459	and	0.534459
PF13894.1	0	0.59101	and	0.024023	0.534459	and	0.051797
PF07731.9	0.001	0.59101	and	0.024023	0.534459	and	0.534459
PF00651.26	0	0.579676	and	0.06076	0.534459	and	0.000228
PF00722.16	0.001	0.579676	and	0.06076	0.534459	and	0.534459
PF02771.11	0.002	0.579676	and	0.06076	0.534459	and	0.534459
PF01764.20	0.002	0.579676	and	0.06076	0.534459	and	0.534459
PF07732.10	0.004	0.579676	and	0.06076	0.534459	and	0.534459
PF00264.15	0	0.528973	and	0.190217	0.534459	and	0.017957
PF00046.24	0	0.567832	and	0.246767	0.534459	and	0.051797
PF00512.20	0.001	0.567832	and	0.246767	0.534459	and	0.534459
PF00561.15	0.002	0.567832	and	0.246767	0.534459	and	0.534459
PF01738.13	0	0.542509	and	0.813748	0.534459	and	0.534459
PF04479.8	0	0.542509	and	0.813748	0.534459	and	0.017957
PF01048.15	0	0.542509	and	0.813748	0.534459	and	0.534459
PF05721.8	0	0.542509	and	0.813748	0.534459	and	0.534459
PF00230.15	0.001	0.542509	and	0.813748	0.534459	and	0.534459
PF00656.17	0.001	0.542509	and	0.813748	0.534459	and	0.051797
PF02338.14	0.001	0.542509	and	0.813748	0.534459	and	0.017957
PF01593.19	0.002	0.542509	and	0.813748	0.534459	and	0.534459
PF02894.12	0.006	0.542509	and	0.813748	0.534459	and	0.534459
PF01494.14	0	0.612245	and	0.014044	0.545143	and	0.545143
PF00385.19	0	0.59101	and	0.132228	0.545143	and	0.067994
PF00646.28	0	0.579676	and	0.289571	0.545143	and	0.545143
PF00933.16	0	0.567832	and	0.607634	0.545143	and	0.545143
PF01915.17	0	0.567832	and	0.607634	0.545143	and	0.545143
PF14310.1	0.001	0.567832	and	0.607634	0.545143	and	0.545143
PF07993.7	0	0.555452	and	0.843469	0.545143	and	0.067994
PF00753.22	0.002	0.555452	and	0.843469	0.545143	and	0.067994
PF00668.15	0	0.542509	and	0.07204	0.555451	and	0.555451
PF05368.8	0	0.555452	and	0.341929	0.555451	and	0.555451
PF13041.1	0	0.555452	and	0.341929	0.555451	and	0.029895
PF10342.4	0	0.567832	and	0.862912	0.555451	and	0.555451
PF00617.14	0	0.567832	and	0.862912	0.555451	and	0.555451
PF13812.1	0.002	0.567832	and	0.862912	0.555451	and	0.555451
PF00724.15	0.004	0.567832	and	0.862912	0.555451	and	0.555451
PF07859.8	0	0.622192	and	0.055146	0.565399	and	0.565399
PF00732.14	0	0.601859	and	0.359639	0.565399	and	0.565399
PF01522.16	0	0.601859	and	0.359639	0.565399	and	0.565399
PF03330.13	0	0.59101	and	0.669135	0.565399	and	0.565399
PF08241.7	0	0.579676	and	0.876596	0.565399	and	0.0989
PF00320.22	0.002	0.612245	and	0.388401	0.575	and	0.575
PF00072.19	0.003	0.612245	and	0.388401	0.575	and	0.575
PF05199.8	0	0.601859	and	0.690904	0.575	and	0.113646
PF01408.17	0	0.59101	and	0.886817	0.575	and	0.575
PF13561.1	0	0.59101	and	0.886817	0.575	and	0.041773
PF01794.14	0.004	0.59101	and	0.886817	0.575	and	0.575
PF00550.20	0	0.59101	and	0.478252	0.584268	and	0.584268
PF12937.2	0	0.136027	and	0.000345	0.593216	and	0.141806
PF00170.16	0.001	0.622192	and	0.724129	0.593216	and	0.141806
PF00293.23	0.004	0.622192	and	0.724129	0.593216	and	0.593216
PF00293.23	0.004	0.622192	and	0.724129	0.593216	and	0.593216
PF00171.17	0	0.649601	and	0.265005	0.601857	and	0.155252
PF00096.21	0	0.640851	and	0.45691	0.601857	and	0.601857
PF00400.27	0	0.470062	and	0.213019	0.60872	and	0.398008
PF03372.18	0	0.640851	and	0.748568	0.610202	and	0.610202
PF12796.2	0	0.688261	and	0.034888	0.618262	and	0.004542
PF00169.24	0.004	0.631721	and	0.57675	0.618262	and	0.618262
PF01926.18	0.001	0.649601	and	0.758588	0.618262	and	0.618262
PF08240.7	0	0.695083	and	0.039815	0.62605	and	0.193237
PF13465.1	0	0.666035	and	0.507181	0.62605	and	0.62605
PF00176.18	0	0.707928	and	0.023609	0.633575	and	0.633575
PF00107.21	0	0.707928	and	0.133807	0.647878	and	0.227974
PF00173.23	0	0.688261	and	0.545882	0.647878	and	0.647878
PF00076.17	0	0.829563	and	0.80868	0.806963	and	0.285495
PF00069.20	0	0.217675	and	2.9e-05	0.844028	and	0.844028
