# Supplementary material for: Genome and transcriptome sequencing of the halophilic fungus Wallemia ichthyophaga: haloadaptations present and absent
Source: BMC Genomics. 2013 Sep 13;14:617. doi: 10.1186/1471-2164-14-617 (PMC3849046; doi:10.1186/1471-2164-14-617)
Supplement: Additional file 4: Table S3 — Alignment statistics of the transcriptome of W. ichthyophaga at 10% and 30% NaCl (w/v). [file 1471-2164-14-617-S4.xlsx]

## Sheet: TableS3
		10% NaCl		30% NaCl
	Map to Genome	Number of reads	Percentage	Number of reads	Percentage
	Total Reads	26125456	100.00%	26365022	100.00%
	Total BasePairs	2351291040	100.00%	2372851980	100.00%
	Total Mapped Reads	21934719	83.96%	22067197	83.70%
	Perfect match	15220616	58.26%	15575432	59.08%
	≥ 5bp mismatch	6714103	25.70%	6491765	24.62%
	Unique match	21714455	83.12%	21945204	83.24%
	Multi-position match	220264	0.84%	121993	0.46%
	Total Unmapped Reads	4190737	16.04%	4297825	16.30%
		10% NaCl		30% NaCl
	Map to Gene	Number of reads	Percentage	Number of reads	Percentage
	Total Reads	26125456	100.00%	26365022	100.00%
	Total BasePairs	2351291040	100.00%	2372851980	100.00%
	Total Mapped Reads	19716306	75.47%	20174438	76.52%
	Perfect match	13841553	52.98%	14398963	54.61%
	≥ 5bp mismatch	5874753	22.49%	5775475	21.91%
	Unique match	19567881	74.90%	20074322	76.14%
	Multi-position match	148425	0.57%	100116	0.38%
	Total Unmapped Reads	6409150	24.53%	6190584	23.48%
