# Supplementary material for: Genome and transcriptome sequencing of the halophilic fungus Wallemia ichthyophaga: haloadaptations present and absent
Source: BMC Genomics. 2013 Sep 13;14:617. doi: 10.1186/1471-2164-14-617 (PMC3849046; doi:10.1186/1471-2164-14-617)
Supplement: Additional file 5: Table S4 — Expression of all of the genes of W. ichthyophaga at 10% and 30% NaCl (w/v). [file 1471-2164-14-617-S5.xls]

## Sheet: Expression
Gene ID	Gene Length	Expression at 10% NaCl	Expression at 30% NaCl	RPKM (10%)	RPKM (30%)	log2 Ratio ([30%]/[10%])	Up- or Down-Regulation ([30%]/[10%])	P-value	FDR	GO Component	GO Function	GO Process
GME4675_g	282	14249	337715	2582.21	59656.9	4.53001	Up	0	0	-	-	-
GME1446_g	441	145530	194705	16864.4	21993.7	0.38311	Up	0	0	GO:0005622//intracellular	-	-
GME8_g	477	92925	172213	9955.67	17984.8	0.853192	Up	0	0	GO:0030529//ribonucleoprotein complex	GO:0005198//structural molecule activity	GO:0010467//gene expression
GME4498_g	393	69174	118539	8995.11	15025.5	0.740196	Up	0	0	GO:0005622//intracellular	-	-
GME4674_g	612	153378	180066	12807.6	14656.8	0.194571	Up	0	0	-	-	-
GME780_g	1071	385602	271576	18399.5	12631.7	-0.54262	Down	0	0	-	-	-
GME3178_g	366	62537	88655	8731.97	12066.5	0.466628	Up	0	0	GO:0030529//ribonucleoprotein complex	GO:0005198//structural molecule activity	GO:0010467//gene expression
GME3471_g	291	61143	70148	10737.7	12008.3	0.161351	Up	4.83054e-91	3.30564e-90	GO:0030529//ribonucleoprotein complex	GO:0043169//cation binding;GO:0005198//structural molecule activity	GO:0010467//gene expression
GME3548_g	891	95899	204964	5500.38	11459.3	1.05892	Up	0	0	-	-	-
GME4313_g	399	130409	86323	16702.9	10777.4	-0.63209	Down	0	0	GO:0030529//ribonucleoprotein complex	-	-
GME3999_g	816	123686	170882	7746.16	10431.9	0.429454	Up	0	0	GO:0030529//ribonucleoprotein complex	GO:0003723//RNA binding;GO:0005198//structural molecule activity	GO:0010467//gene expression
GME2625_g	363	52377	72994	7373.78	10017	0.441981	Up	0	0	GO:0030529//ribonucleoprotein complex	GO:0003723//RNA binding;GO:0005198//structural molecule activity	GO:0010467//gene expression
GME715_g	423	99902	84296	12069.5	9927.18	-0.281913	Down	0	0	-	-	-
GME2155_g	279	25046	54984	4587.65	9817.28	1.09757	Up	0	0	-	-	-
GME1652_g	477	80059	92515	8577.25	9661.69	0.17176	Up	1.29098e-134	1.21452e-133	GO:0030529//ribonucleoprotein complex	-	-
GME812_g	447	54814	85992	6266.72	9583.18	0.612794	Up	0	0	GO:0030529//ribonucleoprotein complex	GO:0003723//RNA binding;GO:0005198//structural molecule activity	GO:0010467//gene expression
GME4726_g	450	86205	82365	9789.85	9117.78	-0.102604	Down	2.87144e-48	1.25334e-47	GO:0030529//ribonucleoprotein complex	GO:0005198//structural molecule activity	GO:0010467//gene expression
GME2314_g	753	91495	137786	6209.53	9115.26	0.553801	Up	0	0	GO:0030529//ribonucleoprotein complex	GO:0003676//nucleic acid binding;GO:0005198//structural molecule activity	GO:0010467//gene expression
GME2934_g	264	32165	45407	6226.38	8567.97	0.460559	Up	0	0	-	-	-
GME2414_g	387	70287	66250	9281.54	8527.74	-0.122201	Down	3.50078e-55	1.65637e-54	GO:0043231//intracellular membrane-bounded organelle;GO:0030529//ribonucleoprotein complex	GO:0005198//structural molecule activity	GO:0006259//DNA metabolic process;GO:0033554//cellular response to stress;GO:0010467//gene expression
GME3168_g	279	21483	45727	3935.02	8164.46	1.05299	Up	0	0	GO:0030529//ribonucleoprotein complex	GO:0005198//structural molecule activity	GO:0010467//gene expression
GME1951_g	480	72140	70821	7680.53	7349.87	-0.0634859	Down	8.86424e-17	2.04413e-16	GO:0015935//small ribosomal subunit	GO:0005198//structural molecule activity	GO:0006412//translation;GO:0022618//ribonucleoprotein complex assembly
GME2782_g	414	53721	59897	6631.32	7207.15	0.120134	Up	1.14699e-44	4.67382e-44	GO:0030529//ribonucleoprotein complex	GO:0005198//structural molecule activity	GO:0010467//gene expression
GME2682_g	540	75009	78086	7098.65	7203.42	0.0211365	Up	0.00416078	0.00547055	GO:0030529//ribonucleoprotein complex	GO:0005198//structural molecule activity	GO:0010467//gene expression
GME4114_g	1380	383381	197097	14197.4	7114.76	-0.996737	Down	0	0	GO:0044424//intracellular part	GO:0017111//nucleoside-triphosphatase activity;GO:0008135//translation factor activity, nucleic acid binding;GO:0032561//guanyl ribonucleotide binding	GO:0006412//translation;GO:0009207
GME3139_g	564	65812	78144	5963.24	6902.01	0.210921	Up	1.2679e-168	1.39297e-167	GO:0030529//ribonucleoprotein complex	GO:0005198//structural molecule activity	GO:0010467//gene expression
GME769_g	441	66557	60495	7712.79	6833.45	-0.174638	Down	3.9721e-103	2.9653e-102	GO:0030529//ribonucleoprotein complex	-	-
GME4488_g	465	73194	63062	8044.12	6755.76	-0.251818	Down	3.93398e-227	5.55689e-226	GO:0030529//ribonucleoprotein complex	GO:0005198//structural molecule activity	GO:0010467//gene expression
GME3426_g	618	71140	83805	5882.77	6755.24	0.199512	Up	1.59722e-162	1.70828e-161	GO:0030529//ribonucleoprotein complex	GO:0005198//structural molecule activity	GO:0010467//gene expression
GME2536_g	534	66107	71298	6326.48	6651.13	0.0721948	Up	1.85283e-20	4.67794e-20	-	-	-
GME1684_g	321	33625	42577	5353.2	6607.38	0.303676	Up	3.3169e-184	3.87238e-183	GO:0030529//ribonucleoprotein complex	GO:0005198//structural molecule activity	GO:0010467//gene expression;GO:0014071
GME1192_g	468	53533	60753	5845.64	6466.67	0.145663	Up	3.69802e-65	1.97977e-64	-	-	-
GME4001_g	429	49637	55060	5912.95	6393.49	0.112725	Up	1.4271e-36	5.08029e-36	-	-	-
GME3030_g	897	139159	114503	7928.21	6358.92	-0.318213	Down	0	0	GO:0030529//ribonucleoprotein complex	GO:0019843//rRNA binding;GO:0005198//structural molecule activity	GO:0010467//gene expression
GME1817_g	693	125575	88323	9260.32	6348.92	-0.544552	Down	0	0	GO:0030529//ribonucleoprotein complex	GO:0005198//structural molecule activity	GO:0010467//gene expression
GME779_g	1218	125564	154445	5268.34	6316.63	0.261807	Up	0	0	-	-	-
GME1797_g	432	42437	54688	5020.16	6306.2	0.329038	Up	2.73596e-274	4.55523e-273	GO:0030529//ribonucleoprotein complex	GO:0005198//structural molecule activity;GO:0005488//binding	GO:0010467//gene expression
GME2889_g	471	47808	57997	5187.23	6134	0.241862	Up	7.21406e-163	7.74992e-162	GO:0030529//ribonucleoprotein complex	GO:0003676//nucleic acid binding;GO:0005198//structural molecule activity	GO:0010467//gene expression
GME181_g	828	95541	101292	5896.79	6094.02	0.0474646	Up	2.96434e-13	6.1773e-13	GO:0030529//ribonucleoprotein complex	-	GO:0022613//ribonucleoprotein complex biogenesis
GME3497_g	1011	96268	123418	4866.17	6081.16	0.321561	Up	0	0	GO:0044424//intracellular part	GO:0008943//glyceraldehyde-3-phosphate dehydrogenase activity;GO:0000166//nucleotide binding	GO:0006007//glucose catabolic process
GME4283_g	318	29885	37966	4802.67	5947.4	0.308423	Up	2.55094e-169	2.82176e-168	-	-	-
GME1238_g	717	77829	85201	5547.26	5919.49	0.0936988	Up	3.1403e-39	1.17852e-38	GO:0030529//ribonucleoprotein complex	-	-
GME597_g	489	47611	57125	4975.71	5819.38	0.225964	Up	4.49422e-141	4.40779e-140	-	GO:0016859//cis-trans isomerase activity	GO:0044267//cellular protein metabolic process
GME1018_g	567	58395	66212	5263.19	5817.18	0.144384	Up	1.13664e-69	6.42591e-69	GO:0043231//intracellular membrane-bounded organelle;GO:0030529//ribonucleoprotein complex	GO:0005198//structural molecule activity	GO:0010467//gene expression
GME4040_g	786	98205	89947	6385.09	5700.64	-0.163585	Down	1.96531e-133	1.83821e-132	GO:0030529//ribonucleoprotein complex	GO:0005198//structural molecule activity	GO:0010467//gene expression
GME1938_g	351	31925	39617	4648.15	5622.55	0.274569	Up	5.13222e-142	5.08499e-141	GO:0030529//ribonucleoprotein complex	GO:0005198//structural molecule activity	GO:0010467//gene expression
GME3137_g	999	89569	111900	4581.93	5579.87	0.284275	Up	0	0	GO:0030529//ribonucleoprotein complex	GO:0003676//nucleic acid binding;GO:0005198//structural molecule activity	GO:0010467//gene expression
GME2205_g	255	30681	28433	6148.73	5554.46	-0.146643	Down	4.69352e-35	1.62313e-34	GO:0030529//ribonucleoprotein complex	GO:0005198//structural molecule activity	GO:0010467//gene expression
GME4791_g	252	42926	27884	8705.15	5512.06	-0.659278	Down	0	0	GO:0030529//ribonucleoprotein complex	GO:0046914//transition metal ion binding;GO:0005198//structural molecule activity	GO:0010467//gene expression
GME267_g	588	57755	64964	5019.59	5503.7	0.132831	Up	2.14956e-58	1.06163e-57	GO:0030529//ribonucleoprotein complex	GO:0003723//RNA binding;GO:0005198//structural molecule activity	GO:0010467//gene expression
GME744_g	429	61552	46002	7332.31	5341.69	-0.456973	Down	0	0	GO:0030529//ribonucleoprotein complex	GO:0005198//structural molecule activity	GO:0010467//gene expression
GME2282_g	1176	112546	121423	4890.79	5143.43	0.0726632	Up	4.19428e-34	1.43108e-33	GO:0030529//ribonucleoprotein complex	GO:0005198//structural molecule activity	GO:0010467//gene expression
GME1145_g	597	39254	59793	3360.21	4989.25	0.570273	Up	0	0	GO:0030529//ribonucleoprotein complex	-	-
GME3084_g	297	36675	28259	6310.59	4739.79	-0.41295	Down	6.5894e-289	1.14429e-287	-	-	-
GME2603_g	447	27803	42502	3178.63	4736.54	0.575426	Up	0	0	GO:0030529//ribonucleoprotein complex	GO:0005198//structural molecule activity	GO:0010467//gene expression
GME1695_g	366	23054	34070	3219	4637.14	0.526621	Up	0	0	-	-	-
GME2683_g	408	48002	37543	6012.5	4583.82	-0.391414	Down	0	0	GO:0030529//ribonucleoprotein complex	GO:0005198//structural molecule activity	GO:0010467//gene expression
GME3660_g	591	52309	54138	4523.19	4563.25	0.0127187	Up	0.150459	0.172702	GO:0030529//ribonucleoprotein complex	GO:0003723//RNA binding;GO:0005198//structural molecule activity	GO:0010467//gene expression
GME1820_g	804	59293	73470	3768.8	4552.11	0.27243	Up	9.17996e-258	1.45826e-256	GO:0030529//ribonucleoprotein complex	GO:0005198//structural molecule activity	GO:0048856//anatomical structure development;GO:0010467//gene expression
GME1639_g	747	72446	67247	4956.21	4484.47	-0.1443	Down	6.38642e-78	3.87262e-77	GO:0030529//ribonucleoprotein complex	-	-
GME4426_g	1851	73804	166342	2037.65	4476.67	1.13552	Up	0	0	-	-	-
GME2602_g	804	70015	72107	4450.32	4467.66	0.00561156	Up	0.463524	0.497183	GO:0015935//small ribosomal subunit	GO:0005198//structural molecule activity	GO:0042254//ribosome biogenesis;GO:0010467//gene expression
GME3169_g	933	67598	75353	3702.61	4023.26	0.119821	Up	1.85437e-55	8.84295e-55	GO:0030529//ribonucleoprotein complex	GO:0005198//structural molecule activity	GO:0022613//ribonucleoprotein complex biogenesis;GO:0006412//translation
GME2883_g	327	6981	26077	1091	3972.55	1.86441	Up	0	0	GO:0044425//membrane part;GO:0044429//mitochondrial part	GO:0005506//iron ion binding	GO:0051234//establishment of localization;GO:0006091//generation of precursor metabolites and energy
GME871_g	600	46197	47411	3934.76	3936.29	0.000558929	Up	0.952788	0.957929	GO:0030529//ribonucleoprotein complex	GO:0005198//structural molecule activity	GO:0010467//gene expression
GME1950_g	393	27131	30645	3528.01	3884.42	0.138846	Up	7.05102e-31	2.25642e-30	GO:0030529//ribonucleoprotein complex	GO:0005198//structural molecule activity	GO:0010467//gene expression
GME3131_g	453	31839	34791	3591.84	3825.85	0.0910554	Up	3.92588e-16	8.88827e-16	GO:0030529//ribonucleoprotein complex	GO:0005198//structural molecule activity	GO:0010467//gene expression
GME2754_g	1230	44710	92402	1857.62	3742.27	1.01046	Up	0	0	-	-	-
GME125_g	840	62169	60795	3782.25	3605.35	-0.0691064	Down	4.52778e-17	1.04912e-16	GO:0030529//ribonucleoprotein complex	-	-
GME903_g	666	32958	47814	2528.97	3576.35	0.499941	Up	0	0	GO:0030529//ribonucleoprotein complex	GO:0003676//nucleic acid binding;GO:0005198//structural molecule activity	GO:0010467//gene expression
GME873_g	750	50933	53561	3470.52	3557.51	0.0357185	Up	6.3175e-05	9.30909e-05	GO:0030529//ribonucleoprotein complex	GO:0003676//nucleic acid binding;GO:0005198//structural molecule activity	GO:0010467//gene expression
GME851_g	744	49966	52688	3432.08	3527.75	0.039664	Up	1.06683e-05	1.64454e-05	GO:0030529//ribonucleoprotein complex	GO:0005198//structural molecule activity	GO:0010467//gene expression
GME174_g	648	44948	42976	3544.8	3303.77	-0.101589	Down	1.64594e-25	4.6937e-25	GO:0005622//intracellular	GO:0005488//binding	-
GME2346_g	288	4606	18518	817.312	3203.03	1.97048	Up	0	0	-	-	-
GME2235_g	1023	42894	64849	2142.78	3157.82	0.559445	Up	0	0	-	-	-
GME3654_g	291	14429	18193	2533.96	3114.37	0.297548	Up	7.02966e-77	4.22041e-76	GO:0015935//small ribosomal subunit	GO:0005198//structural molecule activity	GO:0042254//ribosome biogenesis;GO:0044237//cellular metabolic process;GO:0010467//gene expression
GME2916_g	1074	40384	65428	1921.59	3034.72	0.659261	Up	0	0	GO:0030529//ribonucleoprotein complex	GO:0005198//structural molecule activity	GO:0010467//gene expression
GME2549_g	1056	45396	64052	2196.9	3021.54	0.459815	Up	0	0	-	-	-
GME2784_g	585	40699	34736	3555.36	2957.9	-0.265425	Down	1.90049e-140	1.84897e-139	GO:0015935//small ribosomal subunit;GO:0030684//preribosome	GO:0005198//structural molecule activity	GO:0042254//ribosome biogenesis;GO:0010467//gene expression
GME4538_g	1116	66201	63826	3031.49	2849	-0.0895725	Down	4.39318e-29	1.34971e-28	-	-	-
GME392_g	939	28492	52333	1550.65	2776.32	0.8403	Up	0	0	GO:0019866//organelle inner membrane;GO:0043231//intracellular membrane-bounded organelle;GO:0031224//intrinsic to membrane	-	GO:0006810//transport
GME2634_g	630	20140	34989	1633.71	2766.62	0.759974	Up	0	0	GO:0016020//membrane	-	GO:0006810//transport
GME3376_g	465	8441	24384	927.678	2612.23	1.49359	Up	0	0	-	GO:0008135//translation factor activity, nucleic acid binding	GO:0006412//translation
GME783_g	1635	7949	85225	248.457	2596.62	3.38557	Up	0	0	GO:0044424//intracellular part	GO:0004611//phosphoenolpyruvate carboxykinase activity;GO:0032559;GO:0016772//transferase activity, transferring phosphorus-containing groups	GO:0006006//glucose metabolic process;GO:0006796//phosphate metabolic process
GME2607_g	525	22329	26962	2173.53	2558.3	0.235145	Up	8.04008e-73	4.67637e-72	-	-	-
GME4699_g	1026	59292	52555	2953.28	2551.68	-0.210873	Down	9.96446e-132	9.23094e-131	-	GO:0016615//malate dehydrogenase activity	GO:0005975//carbohydrate metabolic process;GO:0044237//cellular metabolic process;GO:0055114//oxidation-reduction process
GME2725_g	1098	153596	56090	7148.81	2544.73	-1.49019	Down	0	0	-	-	-
GME2118_g	207	10125	10552	2499.66	2539.36	0.0227308	Up	0.257438	0.285747	-	-	-
GME682_g	897	53365	44225	3040.33	2456.03	-0.307895	Down	1.12873e-242	1.69835e-241	GO:0030529//ribonucleoprotein complex	-	-
GME1254_g	315	10309	15451	1672.48	2443.46	0.546932	Up	4.63348e-199	5.81586e-198	-	-	-
GME2997_g	2928	84107	139232	1467.97	2368.79	0.690329	Up	0	0	GO:0016020//membrane	GO:0042625//ATPase activity, coupled to transmembrane movement of ions;GO:0000166//nucleotide binding	GO:0009205
GME363_g	237	8860	11246	1910.48	2363.79	0.30717	Up	4.19324e-51	1.89164e-50	-	-	-
GME4147_g	975	40680	46173	2132.22	2359.08	0.145866	Up	4.36594e-50	1.94421e-49	GO:0044424//intracellular part	GO:0016744	GO:0006007//glucose catabolic process
GME756_g	1308	17370	61198	678.654	2330.71	1.78002	Up	0	0	-	-	-
GME2441_g	483	7345	22502	777.143	2320.78	1.57836	Up	0	0	-	-	-
GME4139_g	1488	43599	68377	1497.37	2289.11	0.612352	Up	0	0	-	-	-
GME2081_g	546	12619	23898	1181.1	2180.36	0.884429	Up	0	0	-	-	-
GME2124_g	483	17078	20893	1806.95	2154.83	0.254017	Up	1.31519e-65	7.08799e-65	-	-	-
GME2309_g	297	8240	12785	1417.84	2144.39	0.596872	Up	7.49476e-193	9.16973e-192	-	-	-
GME2087_g	1359	11339	58423	426.394	2141.53	2.32838	Up	0	0	-	-	-
GME364_g	408	19385	17446	2428.07	2130.07	-0.188908	Down	3.63238e-36	1.27899e-35	-	-	-
GME4851_g	792	26950	33772	1738.96	2124.18	0.288679	Up	2.70502e-133	2.52521e-132	-	-	-
GME2067_g	669	6192	27771	473	2067.88	2.12824	Up	0	0	-	-	-
GME4435_g	381	19813	15733	2657.55	2057.05	-0.369517	Down	5.11906e-128	4.61859e-127	GO:0030529//ribonucleoprotein complex;GO:0031981//nuclear lumen	GO:0003676//nucleic acid binding	GO:0042254//ribosome biogenesis;GO:0006396//RNA processing
GME3611_g	1071	61561	44054	2937.46	2049.06	-0.519607	Down	0	0	-	-	-
GME2957_g	1503	16496	60560	560.888	2007.18	1.83939	Up	0	0	-	GO:0051748//UTP-monosaccharide-1-phosphate uridylyltransferase activity	-
GME1361_g	519	24591	20361	2421.39	1954.3	-0.309186	Down	8.35284e-114	6.68918e-113	-	-	-
GME4345_g	777	18839	30416	1239.06	1950.03	0.654244	Up	0	0	-	-	-
GME3937_g	1776	17741	69518	510.495	1949.9	1.93344	Up	0	0	-	-	GO:0006810//transport
GME1150_g	1590	50159	60483	1612.16	1894.94	0.233157	Up	2.22536e-158	2.3388e-157	GO:0043231//intracellular membrane-bounded organelle;GO:0019866//organelle inner membrane;GO:0033178//proton-transporting two-sector ATPase complex, catalytic domain	GO:0015078//hydrogen ion transmembrane transporter activity;GO:0015662//ATPase activity, coupled to transmembrane movement of ions, phosphorylative mechanism;GO:0019829//cation-transporting ATPase activity;GO:0032559	GO:0015986//ATP synthesis coupled proton transport;GO:0015988//energy coupled proton transport, against electrochemical gradient
GME1113_g	2442	170833	89660	3575.05	1828.99	-0.966914	Down	0	0	-	-	-
GME4315_g	1959	94095	71833	2454.64	1826.62	-0.426335	Down	0	0	GO:0044424//intracellular part	GO:0003676//nucleic acid binding	GO:0044260;GO:0006810//transport;GO:0010467//gene expression;GO:0044238//primary metabolic process
GME1474_g	855	48667	31320	2908.87	1824.8	-0.672723	Down	0	0	-	-	-
GME1994_g	654	19192	23556	1499.68	1794.25	0.258726	Up	2.66738e-76	1.5857e-75	GO:0043231//intracellular membrane-bounded organelle	GO:0017111//nucleoside-triphosphatase activity;GO:0032561//guanyl ribonucleotide binding	GO:0023052//signaling;GO:0009207;GO:0051169//nuclear transport;GO:0015031//protein transport
GME2935_g	2814	91980	101001	1670.42	1787.97	0.0981137	Up	2.17576e-50	9.77881e-50	GO:0030529//ribonucleoprotein complex	GO:0005198//structural molecule activity	GO:0010467//gene expression
GME2729_g	255	6038	9098	1210.07	1777.32	0.554615	Up	5.25376e-121	4.45788e-120	-	-	-
GME3068_g	588	12399	20877	1077.62	1768.68	0.714827	Up	0	0	-	GO:0016491//oxidoreductase activity;GO:0016209//antioxidant activity	-
GME4077_g	1341	93340	47417	3557.09	1761.43	-1.01395	Down	0	0	-	GO:0046914//transition metal ion binding;GO:0016832//aldehyde-lyase activity	GO:0006007//glucose catabolic process
GME2888_g	321	6209	11288	988.491	1751.75	0.825493	Up	1.30852e-299	2.3308e-298	GO:0030529//ribonucleoprotein complex	GO:0005198//structural molecule activity	GO:0006412//translation
GME3537_g	1263	62530	43895	2530.12	1731.29	-0.547356	Down	0	0	-	-	-
GME4579_g	579	13789	20029	1217.06	1723.22	0.501709	Up	2.37104e-220	3.24511e-219	-	-	-
GME4729_g	312	3691	10484	604.569	1673.91	1.46924	Up	0	0	GO:0000785//chromatin;GO:0043231//intracellular membrane-bounded organelle	GO:0003676//nucleic acid binding	GO:0034728
GME3320_g	480	11492	15940	1223.52	1654.27	0.435158	Up	8.22508e-136	7.81383e-135	GO:0044424//intracellular part;GO:0033178//proton-transporting two-sector ATPase complex, catalytic domain	GO:0015078//hydrogen ion transmembrane transporter activity;GO:0019829//cation-transporting ATPase activity;GO:0032559	GO:0015986//ATP synthesis coupled proton transport
GME3297_g	1587	57002	52694	1835.56	1654.03	-0.150238	Down	1.33588e-66	7.28867e-66	GO:0030529//ribonucleoprotein complex	GO:0005198//structural molecule activity	GO:0010467//gene expression
GME1997_g	2841	93808	92808	1687.43	1627.32	-0.0523255	Down	4.72818e-15	1.03938e-14	-	GO:0016798//hydrolase activity, acting on glycosyl bonds	-
GME4644_g	1290	20813	40548	824.52	1565.81	0.925282	Up	0	0	-	GO:0016798//hydrolase activity, acting on glycosyl bonds	-
GME2131_g	1353	36674	42360	1385.21	1559.61	0.171081	Up	3.33132e-62	1.72254e-61	GO:0030529//ribonucleoprotein complex	GO:0005198//structural molecule activity	GO:0010467//gene expression
GME2056_g	783	15381	24347	1003.87	1548.97	0.625731	Up	0	0	-	GO:0016616//oxidoreductase activity, acting on the CH-OH group of donors, NAD or NADP as acceptor	GO:0008152//metabolic process
GME1689_g	645	13452	19734	1065.82	1524.1	0.515999	Up	1.96761e-228	2.79563e-227	GO:0000785//chromatin;GO:0043231//intracellular membrane-bounded organelle	GO:0003676//nucleic acid binding	GO:0006259//DNA metabolic process;GO:0033554//cellular response to stress;GO:0034728
GME258_g	342	10778	10461	1610.53	1523.72	-0.0799324	Down	5.4115e-05	8.01061e-05	GO:0030529//ribonucleoprotein complex	GO:0005198//structural molecule activity	GO:0010467//gene expression
GME848_g	3186	94781	97060	1520.31	1517.59	-0.00258475	Down	0.694786	0.718667	GO:0015935//small ribosomal subunit	GO:0003676//nucleic acid binding;GO:0005198//structural molecule activity	GO:0010467//gene expression;GO:0022613//ribonucleoprotein complex biogenesis
GME1647_g	1623	40929	49255	1288.75	1511.79	0.230283	Up	2.35376e-126	2.09247e-125	GO:0043231//intracellular membrane-bounded organelle;GO:0019866//organelle inner membrane;GO:0033178//proton-transporting two-sector ATPase complex, catalytic domain	GO:0015078//hydrogen ion transmembrane transporter activity;GO:0019829//cation-transporting ATPase activity;GO:0032559	GO:0015986//ATP synthesis coupled proton transport;GO:0015988//energy coupled proton transport, against electrochemical gradient
GME2926_g	1128	22956	33675	1040.02	1487.16	0.515943	Up	0	0	GO:0043232	GO:0032559	-
GME3546_g	546	10153	15820	950.294	1443.35	0.60298	Up	1.76502e-242	2.64754e-241	GO:0043231//intracellular membrane-bounded organelle	GO:0032561//guanyl ribonucleotide binding	GO:0035556//intracellular signal transduction;GO:0006810//transport
GME2835_g	195	11615	5603	3043.97	1431.35	-1.08858	Down	0	0	-	-	-
GME1746_g	342	9601	9626	1434.65	1402.1	-0.033112	Down	0.111544	0.129383	-	-	-
GME2705_g	786	16116	22104	1047.83	1400.9	0.41895	Up	5.87358e-175	6.66452e-174	-	GO:0005515//protein binding	-
GME3737_g	2994	93345	83019	1593.29	1381.29	-0.205995	Down	3.32956e-197	4.1684e-196	-	-	-
GME3269_g	714	14667	19788	1049.78	1380.58	0.395188	Up	6.4064e-141	6.25786e-140	-	-	-
GME4500_g	1377	42359	38048	1572.06	1376.44	-0.191712	Down	4.3943e-79	2.69499e-78	GO:0044429//mitochondrial part	GO:0016747//transferase activity, transferring acyl groups other than amino-acyl groups;GO:0046912//transferase activity, transferring acyl groups, acyl groups converted into alkyl on transfer	GO:0009060//aerobic respiration;GO:0005975//carbohydrate metabolic process
GME326_g	345	5455	9325	808.038	1346.45	0.736661	Up	5.73698e-204	7.27635e-203	-	-	-
GME3026_g	594	7528	15937	647.663	1336.53	1.04518	Up	0	0	-	-	-
GME911_g	768	25285	20453	1682.51	1326.65	-0.342833	Down	1.02917e-141	1.01349e-140	-	-	-
GME1374_g	1032	43489	27263	2153.55	1315.99	-0.71057	Down	0	0	GO:0044424//intracellular part	GO:0016616//oxidoreductase activity, acting on the CH-OH group of donors, NAD or NADP as acceptor;GO:0048037//cofactor binding	GO:0006072//glycerol-3-phosphate metabolic process
GME3986_g	327	8514	8414	1330.58	1281.78	-0.053909	Down	0.0150621	0.0189352	-	GO:0016859//cis-trans isomerase activity	GO:0044267//cellular protein metabolic process
GME4729_g	312	3366	7966	551.335	1271.88	1.20596	Up	0	0	GO:0000785//chromatin;GO:0043231//intracellular membrane-bounded organelle	GO:0003676//nucleic acid binding	GO:0034728
GME3155_g	1347	29232	33566	1109.04	1241.34	0.162588	Up	3.72084e-45	1.53165e-44	GO:0032991//macromolecular complex;GO:0015630//microtubule cytoskeleton	GO:0017111//nucleoside-triphosphatase activity;GO:0032561//guanyl ribonucleotide binding	GO:0043623//cellular protein complex assembly;GO:0009207;GO:0007017//microtubule-based process
GME3110_g	333	3610	7957	554.012	1190.32	1.10336	Up	0	0	-	-	-
GME583_g	1074	44083	25508	2097.6	1183.13	-0.826136	Down	0	0	GO:0044424//intracellular part	GO:0016211//ammonia ligase activity;GO:0032559	GO:0006541//glutamine metabolic process
GME93_g	369	5703	8742	789.829	1180.17	0.579379	Up	1.01824e-125	9.00249e-125	-	-	-
GME1837_g	204	3403	4826	852.487	1178.46	0.467157	Up	4.41292e-48	1.92272e-47	-	-	-
GME1942_g	903	17397	21142	984.561	1166.32	0.24441	Up	8.86892e-62	4.56156e-61	-	GO:0015078//hydrogen ion transmembrane transporter activity;GO:0016787//hydrolase activity	GO:0006818//hydrogen transport;GO:0006754//ATP biosynthetic process
GME4467_g	2031	22920	47277	576.715	1159.58	1.00767	Up	0	0	-	GO:0016491//oxidoreductase activity	GO:0008152//metabolic process
GME4192_g	1674	29793	38852	909.526	1156.16	0.346152	Up	7.62766e-215	1.01249e-213	GO:0044444//cytoplasmic part	GO:0016868//intramolecular transferase activity, phosphotransferases;GO:0046872//metal ion binding	GO:0006012//galactose metabolic process;GO:0006875//cellular metal ion homeostasis;GO:0005991//trehalose metabolic process;GO:0006006//glucose metabolic process;GO:0005977//glycogen metabolic process
GME2116_g	1428	20344	32858	728.055	1146.23	0.654778	Up	0	0	-	GO:0003824//catalytic activity	GO:0008152//metabolic process
GME417_g	570	5037	12850	451.599	1123.02	1.31427	Up	0	0	GO:0005739//mitochondrion	GO:0046914//transition metal ion binding;GO:0051536//iron-sulfur cluster binding	GO:0031163
GME1455_g	642	14325	14358	1140.29	1114.08	-0.0335441	Down	0.0489614	0.0588192	-	GO:0016868//intramolecular transferase activity, phosphotransferases	GO:0006007//glucose catabolic process
GME4309_g	273	4435	6030	830.209	1100.31	0.40636	Up	1.71633e-46	7.23728e-46	-	-	-
GME121_g	924	21199	20227	1172.46	1090.48	-0.104578	Down	1.63023e-13	3.42667e-13	GO:0016020//membrane	-	GO:0006810//transport
GME428_g	867	12153	18824	716.342	1081.56	0.594397	Up	7.25236e-281	1.2329e-279	GO:0044424//intracellular part	GO:0046872//metal ion binding;GO:0016462//pyrophosphatase activity	GO:0006793//phosphorus metabolic process
GME1249_g	516	11740	11104	1162.72	1071.99	-0.117217	Down	8.29998e-10	1.53545e-09	-	GO:0003824//catalytic activity	-
GME4338_g	462	7460	9908	825.188	1068.32	0.372555	Up	2.94544e-64	1.56305e-63	-	-	-
GME2242_g	318	3906	6768	627.713	1060.21	0.756174	Up	2.02468e-155	2.10055e-154	-	-	-
GME4031_g	2184	71450	46153	1671.88	1052.7	-0.667373	Down	0	0	GO:0030529//ribonucleoprotein complex	GO:0005198//structural molecule activity	GO:0010467//gene expression
GME2785_g	1965	62289	41202	1619.96	1044.52	-0.633127	Down	0	0	GO:0044432//endoplasmic reticulum part	GO:0016628//oxidoreductase activity, acting on the CH-CH group of donors, NAD or NADP as acceptor;GO:0032559	GO:0046903//secretion;GO:0006950//response to stress;GO:0008152//metabolic process
GME1693_g	240	3962	5027	843.644	1043.41	0.306605	Up	1.06289e-23	2.91109e-23	-	-	-
GME2162_g	4680	86840	96967	948.266	1032.14	0.12227	Up	1.25322e-73	7.32433e-73	-	-	-
GME2618_g	549	10124	11334	942.402	1028.42	0.126014	Up	1.64545e-10	3.12881e-10	-	-	-
GME1428_g	483	10648	9936	1126.62	1024.76	-0.136709	Down	1.07612e-11	2.14295e-11	-	-	-
GME120_g	315	4085	6428	662.732	1016.54	0.61717	Up	7.23134e-104	5.41512e-103	-	-	-
GME3077_g	885	22785	17874	1315.72	1006.09	-0.387086	Down	4.60028e-160	4.85585e-159	GO:0031224//intrinsic to membrane;GO:0031966//mitochondrial membrane	GO:0005244//voltage-gated ion channel activity	GO:0043269//regulation of ion transport
GME1278_g	747	8889	14968	608.119	998.165	0.714925	Up	0	0	GO:0005743//mitochondrial inner membrane;GO:0045259//proton-transporting ATP synthase complex	-	GO:0006810//transport
GME1135_g	369	8601	7279	1191.18	982.663	-0.277628	Down	9.85576e-34	3.32761e-33	-	-	-
GME1165_g	2337	28198	46048	616.617	981.547	0.670682	Up	0	0	-	GO:0051536//iron-sulfur cluster binding;GO:0016836//hydro-lyase activity	GO:0009060//aerobic respiration
GME3832_g	1503	27991	29077	951.734	963.717	0.0180517	Up	0.135112	0.155676	-	-	-
GME3842_g	1335	43982	25569	1683.64	954.095	-0.819381	Down	0	0	GO:0043234//protein complex;GO:0044424//intracellular part	GO:0046872//metal ion binding;GO:0016836//hydro-lyase activity	GO:0006007//glucose catabolic process
GME2596_g	390	5809	7452	761.19	951.847	0.322474	Up	1.33313e-37	4.84183e-37	GO:0016020//membrane	-	GO:0055114//oxidation-reduction process
GME1554_g	501	7874	9496	803.182	944.196	0.233359	Up	2.09162e-26	6.05732e-26	-	-	-
GME1191_g	666	10949	12568	840.149	940.05	0.162092	Up	7.77e-18	1.83548e-17	-	-	-
GME3873_g	441	4990	8291	578.253	936.542	0.695643	Up	1.9186e-164	2.07955e-163	-	GO:0003677//DNA binding	-
GME1214_g	270	2892	5005	547.382	923.42	0.754439	Up	5.3482e-115	4.30432e-114	-	-	-
GME518_g	258	5449	4709	1079.33	909.218	-0.247434	Down	6.01226e-18	1.42651e-17	-	-	-
GME1441_g	477	5937	8686	636.07	907.111	0.512094	Up	2.6765e-100	1.96182e-99	-	-	-
GME3797_g	174	3242	3153	952.182	902.68	-0.0770226	Down	0.0327908	0.0401393	GO:0030529//ribonucleoprotein complex	GO:0043169//cation binding;GO:0005198//structural molecule activity	GO:0010467//gene expression
GME3081_g	849	13241	15349	797.02	900.599	0.176269	Up	6.13366e-25	1.72276e-24	-	-	-
GME1750_g	2817	55342	50878	1003.98	899.709	-0.158197	Down	2.32196e-71	1.33451e-70	GO:0044424//intracellular part	GO:0017111//nucleoside-triphosphatase activity;GO:0008135//translation factor activity, nucleic acid binding;GO:0032561//guanyl ribonucleotide binding	GO:0006412//translation;GO:0009207
GME145_g	582	4353	10510	382.227	899.578	1.23482	Up	0	0	-	-	-
GME4444_g	1104	9032	19882	418.091	897.119	1.10148	Up	0	0	-	GO:0004738//pyruvate dehydrogenase activity	GO:0008152//metabolic process
GME42_g	1482	54523	26594	1880.13	893.912	-1.07263	Down	0	0	-	GO:0016491//oxidoreductase activity;GO:0048037//cofactor binding	GO:0008152//metabolic process
GME1852_g	1587	19067	27808	613.99	872.875	0.507558	Up	0	0	-	-	-
GME2554_g	339	1500	5935	226.125	872.128	1.94742	Up	0	0	-	-	-
GME1551_g	1155	28351	19904	1254.42	858.455	-0.547205	Down	0	0	-	-	-
GME1121_g	1011	16554	17317	836.774	853.258	0.0281454	Up	0.0726924	0.0858802	GO:0044424//intracellular part	GO:0019203//carbohydrate phosphatase activity	GO:0005975//carbohydrate metabolic process
GME2740_g	921	6699	15726	371.712	850.585	1.19427	Up	0	0	-	-	-
GME2902_g	2658	33514	45357	644.358	850.058	0.399698	Up	0	0	GO:0030529//ribonucleoprotein complex	GO:0005198//structural molecule activity	GO:0010467//gene expression
GME2875_g	1710	17567	28926	524.998	842.658	0.682635	Up	0	0	-	-	-
GME4140_g	759	16230	12652	1092.78	830.379	-0.396161	Down	1.45498e-119	1.21123e-118	-	GO:0016853//isomerase activity	GO:0006629//lipid metabolic process;GO:0006007//glucose catabolic process
GME63_g	540	5848	8994	553.439	829.695	0.584156	Up	3.53112e-131	3.26494e-130	-	-	-
GME2584_g	354	3908	5876	564.167	826.871	0.55154	Up	4.61904e-78	2.81146e-77	-	-	-
GME479_g	915	10451	15104	583.704	822.299	0.494426	Up	2.44716e-162	2.61156e-161	GO:0019866//organelle inner membrane;GO:0043231//intracellular membrane-bounded organelle;GO:0031224//intrinsic to membrane	GO:0005506//iron ion binding;GO:0015078//hydrogen ion transmembrane transporter activity;GO:0003824//catalytic activity	GO:0051234//establishment of localization;GO:0006091//generation of precursor metabolites and energy
GME2979_g	1938	35909	31534	946.904	810.559	-0.224301	Down	1.82483e-90	1.24526e-89	GO:0044424//intracellular part	GO:0032559	GO:0050896//response to stimulus
GME360_g	1257	10334	20336	420.136	805.915	0.939773	Up	0	0	-	-	-
GME4618_g	1098	10115	17760	470.782	805.749	0.775272	Up	0	0	-	GO:0004448//isocitrate dehydrogenase activity;GO:0046872//metal ion binding;GO:0000166//nucleotide binding	GO:0009060//aerobic respiration
GME2219_g	486	4663	7843	490.326	803.906	0.713283	Up	1.43384e-162	1.53693e-161	GO:0015630//microtubule cytoskeleton	GO:0003774//motor activity;GO:0032559	GO:0007017//microtubule-based process
GME496_g	1839	26012	29461	722.85	798.04	0.142765	Up	2.5681e-31	8.3005e-31	-	GO:0043021//ribonucleoprotein binding;GO:0008135//translation factor activity, nucleic acid binding	GO:0006448//regulation of translational elongation;GO:0006449//regulation of translational termination;GO:0018205//peptidyl-lysine modification
GME420_g	921	10522	14579	583.841	788.546	0.433619	Up	1.38216e-123	1.18944e-122	-	-	-
GME2458_g	984	14588	15447	757.629	782.003	0.0456808	Up	0.0060913	0.00790157	-	-	-
GME2583_g	204	3874	3200	970.478	781.41	-0.312616	Down	9.63798e-20	2.38977e-19	-	-	-
GME3246_g	432	4766	6767	563.802	780.318	0.468874	Up	3.91154e-67	2.14625e-66	GO:0000785//chromatin;GO:0043231//intracellular membrane-bounded organelle	GO:0003676//nucleic acid binding	GO:0034728
GME2872_g	1497	23689	23223	808.688	772.78	-0.0655267	Down	8.71244e-07	1.4165e-06	-	GO:0008233//peptidase activity	-
GME2411_g	561	9221	8655	839.985	768.534	-0.128253	Down	2.8214e-09	5.09492e-09	-	-	-
GME4316_g	1569	16915	24174	550.941	767.511	0.478289	Up	1.85377e-243	2.81552e-242	GO:0044424//intracellular part	GO:0051536//iron-sulfur cluster binding;GO:0016783//sulfurtransferase activity	GO:0006633//fatty acid biosynthetic process
GME3174_g	654	12388	10055	968.01	765.885	-0.337894	Down	1.45206e-68	8.12381e-68	-	-	-
GME4194_g	453	7396	6942	834.363	763.388	-0.128258	Down	1.02935e-07	1.74499e-07	-	-	-
GME1197_g	549	7943	8396	739.381	761.832	0.0431544	Up	0.0559978	0.0669734	-	-	-
GME1315_g	324	4242	4898	669.086	753.066	0.170584	Up	1.66818e-08	2.9136e-08	-	-	-
GME2356_g	303	2584	4571	435.819	751.498	0.78604	Up	8.44524e-113	6.68582e-112	-	-	-
GME4150_g	630	4706	9411	381.74	744.139	0.962983	Up	0	0	GO:0044464//cell part	GO:0032561//guanyl ribonucleotide binding	GO:0035556//intracellular signal transduction
GME1662_g	393	6329	5720	822.998	725.041	-0.182826	Down	3.62138e-12	7.31676e-12	-	-	-
GME1497_g	990	6423	14401	331.558	724.63	1.12799	Up	0	0	GO:0044464//cell part	-	-
GME2748_g	282	3218	4043	583.167	714.19	0.292398	Up	7.69704e-18	1.81913e-17	-	-	-
GME3245_g	423	4005	5985	483.858	704.828	0.542685	Up	3.09712e-77	1.86636e-76	GO:0005694//chromosome	-	GO:0033554//cellular response to stress
GME1506_g	822	9948	11551	618.472	700.014	0.178676	Up	1.24496e-19	3.07747e-19	-	-	-
GME3722_g	342	3239	4766	483.995	694.204	0.520367	Up	1.79596e-57	8.7276e-57	-	-	-
GME3526_g	447	3864	6186	441.759	689.384	0.642048	Up	3.50476e-107	2.67832e-106	-	-	-
GME842_g	1479	17255	20420	596.215	687.775	0.206105	Up	1.52038e-43	6.08779e-43	-	GO:0003824//catalytic activity	-
GME1583_g	789	18741	10862	1213.87	685.791	-0.823772	Down	0	0	-	-	-
GME3327_g	1662	38610	22584	1187.2	676.907	-0.810537	Down	0	0	GO:0043231//intracellular membrane-bounded organelle;GO:0031224//intrinsic to membrane	GO:0016215;GO:0005506//iron ion binding	GO:0006631//fatty acid metabolic process
GME4769_g	735	5597	9834	389.156	666.503	0.776261	Up	2.94418e-235	4.29655e-234	GO:0005746//mitochondrial respiratory chain	GO:0051536//iron-sulfur cluster binding;GO:0000166//nucleotide binding;GO:0050136//NADH dehydrogenase (quinone) activity	GO:0022904//respiratory electron transport chain
GME2025_g	279	3968	3694	726.815	659.556	-0.140092	Down	2.15028e-05	3.25769e-05	-	-	-
GME4134_g	816	7452	10726	466.701	654.797	0.488549	Up	2.13408e-113	1.70059e-112	-	-	-
GME1856_g	1341	27738	17573	1057.07	652.794	-0.695367	Down	0	0	-	-	-
GME170_g	498	7239	6518	742.857	651.995	-0.188225	Down	2.06374e-14	4.4558e-14	-	GO:0016772//transferase activity, transferring phosphorus-containing groups	GO:0019941//modification-dependent protein catabolic process;GO:0006796//phosphate metabolic process
GME4864_g	541	6773	7003	639.794	644.831	0.0113144	Up	0.6455	0.671991	-	-	-
GME3982_g	288	1688	3719	299.527	643.269	1.10274	Up	6.19242e-161	6.56505e-160	-	-	-
GME292_g	714	10089	9187	722.115	640.965	-0.171981	Down	1.32426e-16	3.03503e-16	-	-	-
GME2404_g	1905	36204	24507	971.22	640.847	-0.599819	Down	0	0	-	GO:0016740//transferase activity	-
GME4746_g	1809	23269	23114	657.348	636.496	-0.046506	Down	0.000518068	0.000727759	-	-	-
GME2382_g	408	2411	5169	301.99	631.111	1.06339	Up	3.0949e-210	4.0093e-209	GO:0043231//intracellular membrane-bounded organelle	GO:0019787//small conjugating protein ligase activity;GO:0032559	GO:0006259//DNA metabolic process;GO:0048646//anatomical structure formation involved in morphogenesis;GO:0006325//chromatin organization;GO:0033554//cellular response to stress;GO:0032446//protein modification by small protein conjugation
GME2091_g	1935	44367	24434	1171.75	629.032	-0.897461	Down	0	0	-	GO:0032559	GO:0050896//response to stimulus
GME1424_g	450	3844	5663	436.543	626.893	0.522094	Up	2.4042e-68	1.33582e-67	-	GO:0046872//metal ion binding	GO:0048856//anatomical structure development
GME2919_g	876	11123	11013	648.894	626.269	-0.0512022	Down	0.00828572	0.0106427	-	-	-
GME2490_g	3786	50651	47325	683.697	622.686	-0.134852	Down	1.93028e-48	8.44064e-48	GO:0043231//intracellular membrane-bounded organelle;GO:0044427	GO:0017111//nucleoside-triphosphatase activity;GO:0032559	GO:0009207;GO:0006325//chromatin organization
GME3257_g	1263	20942	15785	847.366	622.587	-0.444709	Down	5.77522e-190	6.94316e-189	-	GO:0004175//endopeptidase activity	GO:0019538//protein metabolic process
GME1270_g	435	3587	5411	421.404	619.651	0.556254	Up	4.04728e-73	2.3597e-72	GO:0043231//intracellular membrane-bounded organelle	-	-
GME1302_g	288	12114	3549	2149.57	613.865	-1.80805	Down	0	0	-	-	-
GME2024_g	984	9703	12121	503.926	613.624	0.284142	Up	1.23173e-47	5.34741e-47	-	GO:0004774//succinate-CoA ligase activity	GO:0008152//metabolic process
GME2651_g	423	2785	5180	336.466	610.026	0.858411	Up	4.93088e-148	4.99793e-147	GO:0005694//chromosome	-	GO:0033554//cellular response to stress
GME3451_g	1104	55308	13510	2560.21	609.601	-2.07032	Down	0	0	-	GO:0016614//oxidoreductase activity, acting on CH-OH group of donors;GO:0000166//nucleotide binding	GO:0008152//metabolic process
GME2495_g	1002	14373	12147	733.054	603.894	-0.279625	Down	6.21136e-56	2.97372e-55	-	GO:0016614//oxidoreductase activity, acting on CH-OH group of donors	GO:0044237//cellular metabolic process
GME3440_g	279	2742	3349	502.249	597.957	0.251638	Up	1.14478e-11	2.27688e-11	-	-	-
GME957_g	1107	10058	13282	464.323	597.689	0.364265	Up	4.6802e-82	2.93345e-81	-	GO:0004448//isocitrate dehydrogenase activity;GO:0046872//metal ion binding;GO:0000166//nucleotide binding	GO:0009060//aerobic respiration
GME1181_g	213	2243	2538	538.153	593.569	0.141399	Up	0.000714214	0.000994644	GO:0044464//cell part	GO:0008320//protein transmembrane transporter activity	GO:0006886//intracellular protein transport
GME2627_g	501	4586	5969	467.792	593.503	0.343389	Up	4.5163e-34	1.5377e-33	-	-	-
GME622_g	399	2898	4750	371.178	593.034	0.676006	Up	1.80922e-90	1.23634e-89	GO:0044464//cell part	-	GO:0051234//establishment of localization
GME3525_g	804	7619	9482	484.282	587.493	0.278726	Up	2.36546e-36	8.36544e-36	GO:0019866//organelle inner membrane;GO:0043231//intracellular membrane-bounded organelle	GO:0000104//succinate dehydrogenase activity;GO:0043169//cation binding;GO:0051536//iron-sulfur cluster binding	GO:0009060//aerobic respiration;GO:0051234//establishment of localization
GME2713_g	498	3279	5851	336.487	585.275	0.798564	Up	9.36518e-148	9.47271e-147	-	-	-
GME3636_g	1833	8945	21375	249.387	580.902	1.21991	Up	0	0	-	-	-
GME4219_g	384	6306	4426	839.226	574.168	-0.547585	Down	8.36486e-85	5.45461e-84	-	GO:0003676//nucleic acid binding	-
GME3969_g	663	2738	7593	211.046	570.504	1.43468	Up	0	0	GO:0044464//cell part	GO:0046914//transition metal ion binding;GO:0051536//iron-sulfur cluster binding;GO:0050136//NADH dehydrogenase (quinone) activity	GO:0006091//generation of precursor metabolites and energy
GME4185_g	189	4113	2162	1112.12	569.84	-0.964688	Down	3.44302e-147	3.46807e-146	-	-	-
GME2612_g	1050	53658	12004	2611.57	569.503	-2.19714	Down	0	0	-	-	-
GME3671_g	2628	5717	29988	111.173	568.436	2.35419	Up	0	0	-	-	-
GME3507_g	774	5135	8801	339.044	566.435	0.740439	Up	2.49484e-194	3.0757e-193	GO:0019866//organelle inner membrane;GO:0043231//intracellular membrane-bounded organelle;GO:0044425//membrane part	GO:0050136//NADH dehydrogenase (quinone) activity	GO:0051234//establishment of localization;GO:0006091//generation of precursor metabolites and energy
GME4045_g	627	3004	7112	244.844	565.045	1.20651	Up	0	0	GO:0016020//membrane	GO:0032561//guanyl ribonucleotide binding	GO:0006810//transport;GO:0035556//intracellular signal transduction
GME4761_g	1884	21609	21249	586.152	561.845	-0.0611011	Down	1.16594e-05	1.79447e-05	GO:0043234//protein complex;GO:0044464//cell part	GO:0035251//UDP-glucosyltransferase activity	GO:0006074//1,3-beta-D-glucan metabolic process
GME924_g	375	4675	4226	637.098	561.381	-0.182537	Down	2.44532e-09	4.42404e-09	-	-	-
GME2896_g	564	6499	6350	588.876	560.859	-0.0703249	Down	0.0057326	0.00746224	-	-	-
GME598_g	189	2502	2114	676.522	557.189	-0.27997	Down	4.6672e-11	9.06679e-11	-	-	-
GME4118_g	468	4590	5213	501.214	554.882	0.146756	Up	4.91728e-07	8.07327e-07	-	-	-
GME3214_g	993	12847	10975	661.163	550.572	-0.264074	Down	3.4977e-45	1.44224e-44	-	-	-
GME4381_g	600	3256	6569	277.325	545.39	0.975709	Up	1.11983e-231	1.60996e-230	-	GO:0019205//nucleobase, nucleoside, nucleotide kinase activity;GO:0016776//phosphotransferase activity, phosphate group as acceptor	GO:0009117//nucleotide metabolic process;GO:0006796//phosphate metabolic process
GME1928_g	522	3876	5683	379.463	542.333	0.51522	Up	5.4463e-67	2.98499e-66	-	-	-
GME4554_g	1971	18069	21448	468.494	542.075	0.210463	Up	1.87166e-47	8.07497e-47	-	GO:0016628//oxidoreductase activity, acting on the CH-CH group of donors, NAD or NADP as acceptor;GO:0005515//protein binding;GO:0032559	GO:0044267//cellular protein metabolic process;GO:0050896//response to stimulus
GME4308_g	2583	41374	27994	818.577	539.883	-0.600471	Down	0	0	-	-	-
GME1134_g	1341	13141	14447	500.79	536.671	0.0998311	Up	9.32132e-09	1.64225e-08	-	-	-
GME4738_g	531	3705	5688	356.574	533.61	0.581584	Up	5.0404e-83	3.20482e-82	GO:0044464//cell part	GO:0003676//nucleic acid binding;GO:0046914//transition metal ion binding	-
GME478_g	453	1986	4828	224.046	530.919	1.2447	Up	3.27844e-252	5.14047e-251	GO:0031224//intrinsic to membrane	GO:0016765//transferase activity, transferring alkyl or aryl (other than methyl) groups;GO:0015036//disulfide oxidoreductase activity	GO:0008152//metabolic process;GO:0019725//cellular homeostasis
GME4813_g	1896	31402	20157	846.399	529.598	-0.676439	Down	0	0	-	GO:0016639//oxidoreductase activity, acting on the CH-NH2 group of donors, NAD or NADP as acceptor	GO:0008152//metabolic process
GME1905_g	312	2327	3299	381.152	526.729	0.466694	Up	2.34748e-33	7.87096e-33	-	-	-
GME3308_g	234	2613	2452	570.663	521.992	-0.128612	Down	0.00151661	0.00206404	-	-	-
GME2666_g	468	3728	4884	407.086	519.863	0.352798	Up	1.45365e-29	4.52921e-29	-	-	-
GME1858_g	1029	5124	10731	254.478	519.498	1.02958	Up	0	0	-	-	-
GME3888_g	804	4973	8370	316.096	518.595	0.714247	Up	9.19642e-174	1.03862e-172	GO:0043231//intracellular membrane-bounded organelle;GO:0044425//membrane part	GO:0016491//oxidoreductase activity;GO:0051536//iron-sulfur cluster binding	GO:0008152//metabolic process
GME3901_g	492	3076	5108	319.505	517.184	0.694839	Up	7.25296e-102	5.38141e-101	GO:0044464//cell part	GO:0005506//iron ion binding	-
GME2675_g	276	1269	2829	234.968	510.603	1.11974	Up	6.4591e-126	5.72109e-125	GO:0019866//organelle inner membrane;GO:0005758//mitochondrial intermembrane space	GO:0043169//cation binding	GO:0006612//protein targeting to membrane
GME4193_g	300	2701	3062	460.108	508.444	0.144117	Up	0.00015259	0.000220752	-	-	-
GME3088_g	294	4379	2997	761.174	507.807	-0.583946	Down	1.52112e-66	8.28071e-66	-	-	-
GME4852_g	1896	18724	19301	504.68	507.108	0.0069232	Up	0.63997	0.667094	-	-	-
GME3336_g	309	2788	3142	461.095	506.532	0.135589	Up	0.000301116	0.000427957	-	GO:0003824//catalytic activity	-
GME4512_g	1095	5848	11123	272.929	506.019	0.890667	Up	0	0	-	-	-
GME1193_g	1500	6056	15186	206.325	504.326	1.28944	Up	0	0	-	-	-
GME1880_g	429	3962	4320	471.969	501.632	0.0879387	Up	0.00557774	0.00727238	-	-	-
GME358_g	1368	25994	13715	971.054	499.423	-0.959288	Down	0	0	-	GO:0016787//hydrolase activity	GO:0044238//primary metabolic process
GME4729_g	312	648	3121	106.139	498.308	2.23108	Up	0	0	GO:0000785//chromatin;GO:0043231//intracellular membrane-bounded organelle	GO:0003676//nucleic acid binding	GO:0034728
GME3362_g	1002	6716	9833	342.53	488.852	0.513166	Up	1.03394e-113	8.2664e-113	-	-	-
GME4089_g	1620	12417	15889	391.704	488.586	0.318848	Up	1.54067e-76	9.18148e-76	GO:0044424//intracellular part	GO:0016668//oxidoreductase activity, acting on a sulfur group of donors, NAD or NADP as acceptor;GO:0050662//coenzyme binding	GO:0008152//metabolic process;GO:0019725//cellular homeostasis
GME4325_g	930	5103	9026	280.413	483.472	0.785877	Up	1.05617e-220	1.44962e-219	-	-	-
GME2501_g	750	4000	7279	272.555	483.47	0.826877	Up	1.68705e-194	2.08514e-193	-	-	-
GME3950_g	246	1704	2368	353.99	479.519	0.43788	Up	6.98786e-22	1.83304e-21	-	-	-
GME3108_g	720	4699	6909	333.526	478.015	0.519259	Up	3.567e-82	2.24152e-81	-	GO:0008135//translation factor activity, nucleic acid binding;GO:0030528//transcription regulator activity;GO:0001071//nucleic acid binding transcription factor activity	GO:0006352//transcription initiation, DNA-dependent;GO:0006412//translation
GME1736_g	756	6329	7246	427.828	477.459	0.158344	Up	1.71214e-10	3.25179e-10	-	-	-
GME1308_g	426	2698	4042	323.66	472.657	0.546315	Up	2.25958e-53	1.04562e-52	-	-	-
GME2571_g	240	2598	2259	553.202	468.883	-0.238581	Down	8.62034e-09	1.52151e-08	-	GO:0046872//metal ion binding	-
GME4778_g	531	3586	4960	345.121	465.314	0.431101	Up	8.15962e-43	3.23249e-42	-	GO:0019212//phosphatase inhibitor activity	GO:0007165//signal transduction;GO:0010921
GME3628_g	582	4958	5353	435.351	458.177	0.0737257	Up	0.00951288	0.0121577	-	-	-
GME1643_g	1401	12379	12782	451.548	454.485	0.00935509	Up	0.607174	0.635918	-	-	-
GME548_g	492	3236	4469	336.124	452.485	0.428877	Up	2.14432e-38	7.92466e-38	-	-	-
GME1654_g	1197	35484	10839	1514.94	451.081	-1.7478	Down	0	0	-	-	-
GME4521_g	381	3046	3432	408.565	448.726	0.13527	Up	0.000164016	0.000236787	GO:0005667//transcription factor complex	GO:0030528//transcription regulator activity	GO:0006352//transcription initiation, DNA-dependent
GME3877_g	1242	8825	11099	363.119	445.165	0.293898	Up	1.50282e-46	6.34247e-46	GO:0043227//membrane-bounded organelle	GO:0004738//pyruvate dehydrogenase activity	GO:0006007//glucose catabolic process
GME3783_g	324	2906	2875	458.36	442.03	-0.0523365	Down	0.167836	0.191559	-	-	-
GME3444_g	501	2958	4405	301.729	437.993	0.537656	Up	2.11386e-56	1.0211e-55	-	-	-
GME1243_g	426	3599	3720	431.746	435.003	0.0108428	Up	0.74804	0.768339	-	-	-
GME3461_g	618	3554	5392	293.89	434.631	0.564513	Up	8.77254e-75	5.15813e-74	GO:0016020//membrane	GO:0032561//guanyl ribonucleotide binding	GO:0006810//transport;GO:0035556//intracellular signal transduction
GME4809_g	3292	24025	28377	372.958	429.404	0.203322	Up	2.57148e-58	1.26872e-57	GO:0043234//protein complex;GO:0044464//cell part	GO:0035251//UDP-glucosyltransferase activity	GO:0006074//1,3-beta-D-glucan metabolic process
GME17_g	864	9333	7419	552.031	427.751	-0.36798	Down	7.63906e-61	3.87552e-60	-	-	-
GME4729_g	312	1098	2675	179.847	427.099	1.2478	Up	3.49876e-141	3.43844e-140	GO:0000785//chromatin;GO:0043231//intracellular membrane-bounded organelle	GO:0003676//nucleic acid binding	GO:0034728
GME1560_g	1272	9064	10858	364.157	425.228	0.223675	Up	9.59968e-28	2.87456e-27	-	GO:0016798//hydrolase activity, acting on glycosyl bonds	GO:0008152//metabolic process
GME4172_g	807	6627	6871	419.662	424.136	0.0153004	Up	0.538014	0.56989	-	-	-
GME3551_g	522	3818	4436	373.785	423.331	0.179579	Up	1.65338e-08	2.88983e-08	-	-	-
GME3079_g	483	3442	4070	364.183	419.765	0.204918	Up	8.1119e-10	1.50238e-09	-	GO:0004601//peroxidase activity	GO:0008152//metabolic process;GO:0006950//response to stress
GME2419_g	348	2595	2919	381.078	417.844	0.132876	Up	0.000636468	0.00088944	-	-	-
GME3417_g	1353	15558	11336	587.641	417.37	-0.493609	Down	3.6402e-171	4.07316e-170	GO:0032991//macromolecular complex;GO:0015630//microtubule cytoskeleton	GO:0017111//nucleoside-triphosphatase activity;GO:0032561//guanyl ribonucleotide binding	GO:0043623//cellular protein complex assembly;GO:0009207;GO:0042221//response to chemical stimulus;GO:0007017//microtubule-based process
GME1027_g	417	1991	3493	244.001	417.274	0.77411	Up	1.94643e-84	1.26076e-83	-	-	-
GME3246_g	432	2245	3605	265.576	415.701	0.64642	Up	5.46874e-64	2.88314e-63	GO:0000785//chromatin;GO:0043231//intracellular membrane-bounded organelle	GO:0003676//nucleic acid binding	GO:0034728
GME714_g	225	2469	1873	560.783	414.681	-0.43544	Down	4.21668e-23	1.13499e-22	-	-	-
GME3771_g	1401	10499	11662	382.971	414.662	0.1147	Up	3.36756e-09	6.05861e-09	GO:0044429//mitochondrial part	GO:0004175//endopeptidase activity;GO:0046914//transition metal ion binding	GO:0019538//protein metabolic process
GME4266_g	1380	15127	11413	560.183	411.984	-0.443312	Down	5.38466e-137	5.1457e-136	-	GO:0008415//acyltransferase activity	GO:0008152//metabolic process
GME3793_g	498	3981	4114	408.525	411.523	0.0105472	Up	0.742434	0.763228	-	GO:0046872//metal ion binding	-
GME3177_g	1518	8904	12490	299.757	409.873	0.451384	Up	3.55716e-114	2.85338e-113	-	GO:0000166//nucleotide binding;GO:0016616//oxidoreductase activity, acting on the CH-OH group of donors, NAD or NADP as acceptor	GO:0019318//hexose metabolic process
GME4163_g	321	1462	2639	232.755	409.537	0.815184	Up	4.62672e-70	2.62488e-69	GO:0044424//intracellular part	GO:0032559	GO:0044267//cellular protein metabolic process
GME1965_g	318	10640	2607	1709.9	408.388	-2.0659	Down	0	0	-	-	-
GME3095_g	1467	6571	12012	228.906	407.891	0.833428	Up	0	0	-	GO:0051536//iron-sulfur cluster binding;GO:0000166//nucleotide binding;GO:0050136//NADH dehydrogenase (quinone) activity	GO:0008152//metabolic process
GME2708_g	408	3359	3340	420.732	407.798	-0.0450474	Down	0.201282	0.227428	-	-	-
GME3188_g	456	1984	3726	222.348	407.04	0.872352	Up	6.00706e-110	4.65667e-109	GO:0012505//endomembrane system;GO:0030134//ER to Golgi transport vesicle;GO:0031090//organelle membrane	GO:0032561//guanyl ribonucleotide binding;GO:0003824//catalytic activity	GO:0015031//protein transport
GME850_g	792	9274	6470	598.409	406.947	-0.55629	Down	2.45796e-127	2.20534e-126	-	-	-
GME4780_g	684	4891	5566	365.425	405.365	0.149648	Up	1.1786e-07	1.99174e-07	-	-	-
GME4587_g	963	4236	7828	224.795	404.933	0.849077	Up	1.3501e-218	1.82716e-217	-	-	-
GME1995_g	771	3984	6212	264.071	401.362	0.603976	Up	1.04109e-96	7.43966e-96	-	-	-
GME2366_g	1554	4258	12480	140.027	400.058	1.51451	Up	0	0	-	-	-
GME2177_g	480	2746	3811	292.358	395.509	0.435974	Up	5.87916e-34	1.99332e-33	-	-	-
GME1530_g	1569	13077	12454	425.933	395.408	-0.107286	Down	2.84156e-09	5.12942e-09	GO:0043231//intracellular membrane-bounded organelle	GO:0004702//receptor signaling protein serine/threonine kinase activity;GO:0032559	GO:0006464//protein modification process
GME2035_g	411	1829	3262	227.42	395.368	0.797838	Up	4.20692e-83	2.68544e-82	GO:0019866//organelle inner membrane;GO:0043231//intracellular membrane-bounded organelle	GO:0043169//cation binding;GO:0015002//heme-copper terminal oxidase activity	-
GME752_g	297	1481	2356	254.832	395.165	0.632904	Up	6.20272e-41	2.37943e-40	GO:0016020//membrane	GO:0005515//protein binding	GO:0006810//transport
GME1632_g	642	2242	5077	178.467	393.941	1.14233	Up	1.23863e-231	1.77549e-230	-	-	-
GME1293_g	1119	5748	8829	262.508	393.043	0.582326	Up	4.27574e-128	3.86492e-127	-	GO:0003824//catalytic activity	-
GME3894_g	957	4194	7530	223.961	391.96	0.807459	Up	3.5054e-193	4.29966e-192	-	-	GO:0008614//pyridoxine metabolic process;GO:0009108//coenzyme biosynthetic process
GME4825_g	1725	10471	13517	310.21	390.347	0.331512	Up	3.0995e-70	1.76257e-69	GO:0043231//intracellular membrane-bounded organelle	GO:0005515//protein binding;GO:0032559	GO:0006457//protein folding;GO:0050896//response to stimulus
GME4598_g	702	1781	5495	129.653	389.933	1.58857	Up	0	0	-	-	-
GME2189_g	681	2672	5304	200.514	387.986	0.952297	Up	4.11394e-180	4.73445e-179	-	-	-
GME2923_g	1386	8306	10761	306.256	386.766	0.336723	Up	6.52592e-58	3.20021e-57	GO:0044464//cell part	GO:0017111//nucleoside-triphosphatase activity;GO:0008135//translation factor activity, nucleic acid binding;GO:0032561//guanyl ribonucleotide binding	GO:0006412//translation;GO:0009207
GME3012_g	1131	7198	8708	325.241	383.544	0.237882	Up	3.34492e-25	9.4662e-25	-	-	-
GME3800_g	2130	7894	16345	189.397	382.265	1.01316	Up	0	0	GO:0043231//intracellular membrane-bounded organelle;GO:0016020//membrane	GO:0043169//cation binding;GO:0051536//iron-sulfur cluster binding;GO:0050136//NADH dehydrogenase (quinone) activity	GO:0022904//respiratory electron transport chain
GME1105_g	1146	9566	8773	426.581	381.349	-0.161709	Down	3.28618e-14	7.05429e-14	-	GO:0016765//transferase activity, transferring alkyl or aryl (other than methyl) groups	GO:0008652//cellular amino acid biosynthetic process
GME1154_g	981	6746	7480	351.426	379.832	0.112142	Up	3.62838e-06	5.70763e-06	GO:0032156	GO:0032561//guanyl ribonucleotide binding	GO:0009987//cellular process
GME2439_g	684	4290	5192	320.522	378.127	0.238449	Up	1.00329e-15	2.25565e-15	-	-	-
GME3431_g	822	2503	6226	155.613	377.308	1.27778	Up	0	0	-	GO:0046914//transition metal ion binding;GO:0051540	GO:0031163
GME3824_g	858	3347	6483	199.354	376.398	0.916929	Up	2.5341e-206	3.23098e-205	-	-	-
GME1774_g	1281	7834	9670	312.529	376.042	0.266903	Up	3.07128e-34	1.04939e-33	-	GO:0032555;GO:0004774//succinate-CoA ligase activity	GO:0008152//metabolic process
GME2646_g	1086	5201	8192	244.745	375.768	0.618563	Up	2.33834e-132	2.17452e-131	-	-	-
GME157_g	537	3905	4043	371.623	375.049	0.0132399	Up	0.68268	0.706749	-	-	-
GME1549_g	405	3574	3049	450.978	375.026	-0.266067	Down	6.71794e-14	1.4307e-13	-	-	-
GME4812_g	1833	12851	13795	358.287	374.903	0.0654011	Up	0.000217066	0.000311426	-	GO:0046872//metal ion binding	-
GME2823_g	891	4887	6680	280.299	373.472	0.414035	Up	4.6016e-53	2.12331e-52	GO:0031224//intrinsic to membrane	-	GO:0051234//establishment of localization
GME3719_g	753	4362	5638	296.038	372.983	0.33333	Up	1.30543e-30	4.16105e-30	-	-	-
GME231_g	1092	11092	8110	519.091	369.962	-0.488609	Down	2.21426e-120	1.85607e-119	-	-	GO:0006546//glycine catabolic process
GME1573_g	735	1884	5450	130.994	369.376	1.49559	Up	0	0	-	GO:0046872//metal ion binding;GO:0051536//iron-sulfur cluster binding;GO:0016651//oxidoreductase activity, acting on NADH or NADPH	GO:0008152//metabolic process
GME727_g	1143	6853	8421	306.401	367.009	0.260392	Up	9.96458e-29	3.04212e-28	-	GO:0003824//catalytic activity	-
GME2436_g	786	3169	5754	206.042	364.675	0.823674	Up	3.61684e-153	3.71262e-152	GO:0044424//intracellular part	-	-
GME1528_g	933	4592	6815	251.522	363.868	0.532727	Up	7.47104e-85	4.88491e-84	-	-	-
GME1983_g	1623	758	11829	23.8675	363.069	3.92712	Up	0	0	-	GO:0016829//lyase activity	GO:0043436
GME4207_g	543	2886	3951	271.614	362.465	0.416283	Up	2.12592e-32	6.99734e-32	-	-	-
GME3753_g	1113	4181	8092	191.973	362.176	0.915785	Up	1.78156e-256	2.82081e-255	-	GO:0004672//protein kinase activity;GO:0032559	GO:0006464//protein modification process
GME95_g	1782	10082	12882	289.131	360.11	0.316711	Up	1.22262e-61	6.27498e-61	-	-	-
GME3786_g	738	4269	5325	295.615	359.437	0.28202	Up	1.41004e-21	3.6749e-21	GO:0005839//proteasome core complex;GO:0043231//intracellular membrane-bounded organelle	GO:0004175//endopeptidase activity	GO:0019941//modification-dependent protein catabolic process
GME272_g	336	3558	2422	541.156	359.082	-0.591731	Down	1.12448e-55	5.37817e-55	GO:0031224//intrinsic to membrane	-	GO:0006810//transport
GME1680_g	951	4077	6828	219.087	357.661	0.707091	Up	1.13648e-139	1.09905e-138	GO:0016020//membrane	-	-
GME3646_g	1260	13907	8989	564.052	355.386	-0.666442	Down	1.22934e-261	1.95927e-260	-	GO:0008483//transaminase activity	GO:0008152//metabolic process
GME2042_g	312	3621	2223	593.103	354.931	-0.740744	Down	2.16496e-83	1.3838e-82	-	GO:0005504//fatty acid binding	-
GME4491_g	642	1549	4573	123.303	354.834	1.52494	Up	0	0	-	-	-
GME391_g	693	4753	4930	350.502	354.383	0.0158855	Up	0.58818	0.617493	-	-	-
GME286_g	1578	7210	11170	233.499	352.619	0.594694	Up	1.16238e-167	1.27127e-166	-	-	-
GME1230_g	318	1459	2247	234.468	351.994	0.586157	Up	2.52578e-34	8.66058e-34	-	-	-
GME464_g	795	3910	5603	251.342	351.085	0.482167	Up	9.56616e-59	4.73422e-58	GO:0044464//cell part	-	-
GME2038_g	1221	9894	8566	414.107	349.479	-0.244796	Down	1.12923e-30	3.60654e-30	-	-	-
GME309_g	4257	22479	29791	269.854	348.611	0.369435	Up	2.07694e-186	2.45434e-185	-	-	-
GME3121_g	900	10896	6271	618.701	347.099	-0.833895	Down	1.36518e-302	2.4407e-301	-	-	-
GME2710_g	537	2463	3736	234.394	346.571	0.564214	Up	2.51308e-52	1.14975e-51	-	-	-
GME4349_g	1260	5920	8754	240.108	346.095	0.527481	Up	1.48763e-106	1.13327e-105	-	-	-
GME2072_g	1062	5654	7341	272.074	344.342	0.339841	Up	9.70414e-41	3.70501e-40	-	GO:0046872//metal ion binding;GO:0016778	GO:0009124//nucleoside monophosphate biosynthetic process;GO:0006796//phosphate metabolic process
GME591_g	1590	25436	10987	817.538	344.224	-1.24794	Down	0	0	-	GO:0016853//isomerase activity	GO:0044238//primary metabolic process;GO:0044237//cellular metabolic process
GME517_g	462	2642	3186	292.245	343.529	0.233252	Up	7.4736e-10	1.38681e-09	-	-	-
GME3701_g	1092	13270	7473	621.018	340.903	-0.865273	Down	0	0	-	GO:0005488//binding;GO:0016857//racemase and epimerase activity, acting on carbohydrates and derivatives	GO:0005975//carbohydrate metabolic process;GO:0044237//cellular metabolic process
GME173_g	864	6907	5908	408.537	340.632	-0.262253	Down	9.16862e-25	2.5574e-24	GO:0043231//intracellular membrane-bounded organelle;GO:0000502//proteasome complex	GO:0004175//endopeptidase activity	GO:0006508//proteolysis
GME2321_g	381	1769	2604	237.279	340.467	0.520932	Up	3.01024e-32	9.88117e-32	-	-	-
GME1813_g	855	4605	5829	275.245	339.615	0.303184	Up	1.10435e-26	3.2155e-26	-	-	-
GME4695_g	2301	19436	15620	431.665	338.161	-0.352201	Down	5.63692e-115	4.52917e-114	-	GO:0016491//oxidoreductase activity	GO:0008152//metabolic process
GME553_g	1047	19507	7101	952.138	337.856	-1.49476	Down	0	0	-	-	-
GME4541_g	807	6724	5473	425.805	337.84	-0.333852	Down	3.24802e-37	1.16654e-36	GO:0030529//ribonucleoprotein complex;GO:0005634//nucleus	GO:0005198//structural molecule activity	GO:0010467//gene expression;GO:0009987//cellular process
GME3815_g	1011	6421	6814	324.57	335.745	0.0488402	Up	0.051595	0.0618451	-	-	-
GME4198_g	1353	7402	9106	279.581	335.266	0.262039	Up	2.77322e-31	8.9575e-31	-	GO:0005092//GDP-dissociation inhibitor activity	GO:0006810//transport;GO:0033124//regulation of GTP catabolic process
GME3276_g	546	3036	3673	284.162	335.11	0.237923	Up	1.62266e-11	3.19974e-11	-	-	-
GME2641_g	1041	4317	7001	211.928	335.018	0.660668	Up	3.07792e-127	2.75647e-126	-	-	-
GME400_g	567	2668	3806	240.469	334.383	0.475653	Up	1.61851e-39	6.10247e-39	-	-	-
GME2540_g	798	12546	5340	803.45	333.348	-1.26918	Down	0	0	-	-	-
GME1589_g	525	2794	3508	271.971	332.858	0.291453	Up	1.35119e-15	3.02239e-15	-	-	-
GME3150_g	555	1970	3705	181.397	332.548	0.874414	Up	9.0454e-110	7.00079e-109	GO:0032991//macromolecular complex;GO:0031981//nuclear lumen	GO:0003676//nucleic acid binding	GO:0022613//ribonucleoprotein complex biogenesis
GME900_g	1647	5780	10939	179.345	330.859	0.883476	Up	0	0	GO:0044429//mitochondrial part	GO:0016646//oxidoreductase activity, acting on the CH-NH group of donors, NAD or NADP as acceptor	GO:0006560//proline metabolic process
GME4797_g	1836	16941	12171	471.544	330.227	-0.513935	Down	2.80324e-200	3.52771e-199	GO:0043231//intracellular membrane-bounded organelle	-	-
GME654_g	240	831	1589	176.948	329.816	0.898335	Up	2.74846e-50	1.22618e-49	GO:0016020//membrane	-	-
GME4759_g	264	922	1739	178.477	328.137	0.878556	Up	6.60614e-53	3.03958e-52	-	-	-
GME1285_g	1743	21244	11470	622.867	327.812	-0.926054	Down	0	0	-	-	-
GME1699_g	597	3261	3928	279.147	327.76	0.231617	Up	1.12726e-11	2.24295e-11	-	-	-
GME4736_g	537	2670	3526	254.093	327.09	0.364329	Up	4.73578e-23	1.27401e-22	-	GO:0016879//ligase activity, forming carbon-nitrogen bonds;GO:0032559	GO:0006464//protein modification process
GME4227_g	531	2552	3483	245.608	326.752	0.411838	Up	3.17888e-28	9.60204e-28	-	GO:0016651//oxidoreductase activity, acting on NADH or NADPH	GO:0008152//metabolic process
GME322_g	1047	5567	6866	271.726	326.675	0.265706	Up	1.35665e-24	3.7689e-24	-	-	-
GME2955_g	2463	11580	16145	240.27	326.537	0.442588	Up	7.73554e-142	7.63313e-141	-	-	-
GME4728_g	417	1802	2731	220.839	326.246	0.562967	Up	1.42423e-38	5.27958e-38	GO:0000785//chromatin;GO:0043231//intracellular membrane-bounded organelle	GO:0003676//nucleic acid binding	GO:0006259//DNA metabolic process;GO:0033554//cellular response to stress;GO:0034728
GME107_g	759	6701	4969	451.184	326.127	-0.468285	Down	4.1243e-68	2.2863e-67	-	-	-
GME2971_g	273	847	1785	158.554	325.713	1.03863	Up	3.84748e-71	2.20865e-70	-	-	-
GME1179_g	1548	3692	10080	121.884	324.376	1.41216	Up	0	0	-	-	-
GME1890_g	2064	15461	13399	382.811	323.386	-0.243372	Down	1.83019e-46	7.70398e-46	GO:0044424//intracellular part	GO:0016301//kinase activity;GO:0000166//nucleotide binding	GO:0006796//phosphate metabolic process;GO:0006007//glucose catabolic process
GME896_g	1191	8947	7712	383.903	322.563	-0.251163	Down	3.21812e-29	9.91844e-29	GO:0044424//intracellular part	GO:0046872//metal ion binding;GO:0016765//transferase activity, transferring alkyl or aryl (other than methyl) groups;GO:0032559	GO:0044237//cellular metabolic process
GME694_g	1299	7188	8405	282.784	322.32	0.188794	Up	3.46006e-16	7.85567e-16	GO:0044424//intracellular part	GO:0016802	GO:0044237//cellular metabolic process
GME717_g	1512	3856	9743	130.329	320.996	1.3004	Up	0	0	-	-	-
GME3405_g	675	2421	4338	183.294	320.144	0.804563	Up	1.85723e-111	1.45134e-110	-	-	-
GME2762_g	1077	618	6855	29.3244	317.067	3.43461	Up	0	0	-	-	-
GME2914_g	930	4509	5879	247.773	314.905	0.3459	Up	5.05034e-34	1.71712e-33	-	GO:0016813//hydrolase activity, acting on carbon-nitrogen (but not peptide) bonds, in linear amidines;GO:0043169//cation binding	GO:0009064//glutamine family amino acid metabolic process
GME53_g	1977	12175	12323	314.716	310.505	-0.019432	Down	0.29182	0.32148	-	-	-
GME4362_g	441	3588	2739	415.786	309.394	-0.426394	Down	1.22115e-31	3.97347e-31	-	-	-
GME1857_g	1947	9262	12083	243.106	309.149	0.346719	Up	2.30362e-68	1.28141e-67	-	-	-
GME1052_g	684	3114	4201	232.658	305.954	0.3951	Up	2.54202e-31	8.22169e-31	-	GO:0016857//racemase and epimerase activity, acting on carbohydrates and derivatives	GO:0044238//primary metabolic process
GME1453_g	1050	12407	6440	603.856	305.531	-0.982885	Down	0	0	-	-	-
GME1615_g	1137	10198	6973	458.364	305.505	-0.585299	Down	4.72404e-153	4.8389e-152	-	-	-
GME3180_g	561	2445	3433	222.727	304.839	0.452772	Up	7.41552e-33	2.46084e-32	-	-	-
GME567_g	1926	6814	11768	180.802	304.373	0.751432	Up	8.18388e-266	1.32612e-264	-	GO:0016491//oxidoreductase activity;GO:0050662//coenzyme binding	GO:0009060//aerobic respiration
GME330_g	831	2057	5076	126.5	304.284	1.26629	Up	3.13262e-272	5.16243e-271	-	-	-
GME70_g	1005	2371	6137	120.565	304.193	1.33517	Up	0	0	-	-	-
GME3392_g	630	1869	3845	151.609	304.029	1.00385	Up	6.2549e-143	6.21004e-142	-	GO:0051540	GO:0031163
GME3828_g	1035	10759	6315	531.236	303.943	-0.805553	Down	1.03792e-281	1.78958e-280	-	-	-
GME2897_g	855	4266	5201	254.983	303.026	0.249041	Up	5.53064e-17	1.28027e-16	-	-	-
GME3757_g	1077	6102	6550	289.543	302.96	0.065349	Up	0.0108901	0.0138412	-	-	-
GME1413_g	651	3400	3958	266.903	302.868	0.182373	Up	6.22132e-08	1.0621e-07	GO:0044464//cell part	-	GO:0016192//vesicle-mediated transport
GME4422_g	681	2792	4130	209.52	302.108	0.527979	Up	2.47844e-51	1.12015e-50	-	-	-
GME2358_g	297	1235	1797	212.504	301.405	0.504216	Up	1.53551e-21	3.99547e-21	-	-	-
GME60_g	750	3933	4529	267.99	300.815	0.166699	Up	1.11753e-07	1.88985e-07	-	-	-
GME301_g	447	2771	2688	316.8	299.558	-0.0807373	Down	0.0387024	0.0470784	-	-	-
GME2340_g	1125	4268	6756	193.878	299.155	0.625745	Up	9.74514e-112	7.64e-111	-	-	-
GME2707_g	705	3875	4187	280.892	295.851	0.0748569	Up	0.0199137	0.0247835	-	-	-
GME67_g	1299	9138	7697	359.499	295.169	-0.284446	Down	2.43404e-37	8.78103e-37	-	GO:0016651//oxidoreductase activity, acting on NADH or NADPH;GO:0000166//nucleotide binding;GO:0048037//cofactor binding	GO:0006091//generation of precursor metabolites and energy
GME2805_g	867	4825	5097	284.403	292.856	0.0422557	Up	0.14481	0.166336	-	-	-
GME1945_g	1533	8200	9008	273.356	292.715	0.0987192	Up	7.29722e-06	1.13463e-05	-	-	-
GME1509_g	537	2582	3155	245.719	292.674	0.252287	Up	4.0102e-11	7.80298e-11	-	-	-
GME2395_g	402	2187	2360	278.022	292.446	0.0729699	Up	0.088371	0.103645	GO:0043234//protein complex	GO:0034062//RNA polymerase activity;GO:0003676//nucleic acid binding	GO:0010467//gene expression
GME1104_g	351	1271	2059	185.052	292.219	0.659116	Up	1.50298e-38	5.56722e-38	-	-	-
GME2814_g	2547	17028	14893	341.657	291.281	-0.230138	Down	5.4801e-46	2.28298e-45	-	-	-
GME3955_g	360	2448	2097	347.508	290.172	-0.26014	Down	1.28355e-09	2.35205e-09	GO:0033176	GO:0015078//hydrogen ion transmembrane transporter activity;GO:0019829//cation-transporting ATPase activity	GO:0015988//energy coupled proton transport, against electrochemical gradient
GME2847_g	987	4616	5747	239.004	290.057	0.279302	Up	9.10842e-23	2.4341e-22	-	GO:0016791//phosphatase activity	-
GME200_g	2010	3710	11687	94.3266	289.645	1.61855	Up	0	0	-	GO:0016783//sulfurtransferase activity;GO:0048037//cofactor binding	GO:0000096//sulfur amino acid metabolic process
GME3080_g	900	3332	5208	189.199	288.262	0.607477	Up	3.27302e-82	2.05945e-81	-	-	-
GME1263_g	1098	4102	6352	190.919	288.182	0.59402	Up	5.30832e-96	3.76006e-95	-	-	GO:0006811//ion transport
GME4646_g	426	1845	2464	221.331	288.131	0.380518	Up	7.4581e-18	1.76524e-17	-	-	-
GME2593_g	384	1567	2217	208.542	287.603	0.46374	Up	1.04716e-22	2.79378e-22	-	-	-
GME3301_g	225	737	1296	167.394	286.934	0.777465	Up	1.15517e-32	3.82819e-32	-	-	-
GME4263_g	1671	15138	9588	462.965	285.832	-0.695737	Down	6e-307	1.08067e-305	GO:0044424//intracellular part	GO:0005515//protein binding;GO:0032559	GO:0044267//cellular protein metabolic process
GME3221_g	1464	10155	8388	354.483	285.415	-0.312655	Down	4.50388e-49	1.98375e-48	-	-	-
GME2050_g	753	2975	4309	201.906	285.063	0.4976	Up	3.4388e-48	1.49964e-47	-	-	-
GME3661_g	1323	7805	7549	301.487	284.242	-0.0849768	Down	0.00026316	0.000375777	GO:0044424//intracellular part;GO:0043234//protein complex	GO:0016462//pyrophosphatase activity;GO:0032559	GO:0009057//macromolecule catabolic process
GME111_g	396	1209	2256	156.023	283.794	0.863089	Up	3.91604e-66	2.11991e-65	-	-	-
GME4643_g	684	8455	3893	631.704	283.522	-1.15579	Down	0	0	-	-	-
GME3772_g	621	2532	3531	208.367	283.247	0.442936	Up	1.78947e-32	5.89795e-32	GO:0044464//cell part	-	-
GME3190_g	369	1722	2094	238.486	282.689	0.245313	Up	1.63052e-07	2.73636e-07	-	-	-
GME1345_g	2049	8667	11596	216.164	281.92	0.383159	Up	8.05222e-79	4.92588e-78	-	-	-
GME1014_g	762	6571	4310	440.689	281.761	-0.645289	Down	7.08608e-118	5.84873e-117	-	-	-
GME2966_g	1542	19720	8706	653.55	281.251	-1.21644	Down	0	0	-	GO:0016740//transferase activity	GO:0006629//lipid metabolic process
GME2406_g	393	11888	2218	1545.87	281.144	-2.45904	Down	0	0	-	-	-
GME4504_g	957	3078	5381	164.366	280.098	0.769017	Up	1.35811e-127	1.22079e-126	-	GO:0005488//binding	-
GME4586_g	906	7625	5091	430.098	279.92	-0.619652	Down	4.27544e-127	3.81483e-126	-	GO:0003677//DNA binding;GO:0001071//nucleic acid binding transcription factor activity	GO:0006351//transcription, DNA-dependent
GME2964_g	483	2042	2712	216.055	279.706	0.372511	Up	8.53008e-19	2.06641e-18	-	-	-
GME1645_g	1425	6518	7999	233.752	279.628	0.258527	Up	5.08286e-27	1.49342e-26	-	-	-
GME2485_g	438	1748	2439	203.95	277.394	0.443721	Up	5.2337e-23	1.40561e-22	GO:0043229//intracellular organelle	-	GO:0033554//cellular response to stress
GME4611_g	1008	4971	5601	252.023	276.799	0.135285	Up	1.46874e-06	2.35943e-06	-	GO:0004672//protein kinase activity;GO:0032559	GO:0006464//protein modification process
GME9_g	570	2554	3164	228.982	276.516	0.272127	Up	1.17224e-12	2.40351e-12	-	-	-
GME3195_g	1665	9764	9211	299.688	275.583	-0.120978	Down	7.7158e-09	1.36484e-08	-	-	GO:0006810//transport
GME3264_g	906	4258	4988	240.178	274.257	0.191422	Up	1.92181e-10	3.64288e-10	-	-	-
GME3065_g	987	2932	5433	151.811	274.209	0.853	Up	1.58627e-153	1.63174e-152	GO:0044424//intracellular part	GO:0016209//antioxidant activity;GO:0050662//coenzyme binding;GO:0003824//catalytic activity	GO:0006801//superoxide metabolic process
GME115_g	1026	2840	5644	141.458	274.03	0.953963	Up	4.42542e-192	5.37372e-191	-	-	-
GME550_g	354	1111	1947	160.386	273.982	0.77253	Up	1.05328e-47	4.5768e-47	-	-	-
GME1920_g	477	2572	2623	275.555	273.93	-0.00853656	Down	0.830982	0.845999	-	-	-
GME74_g	1386	3254	7605	119.98	273.335	1.18787	Up	0	0	GO:0043231//intracellular membrane-bounded organelle	-	GO:0009987//cellular process
GME24_g	513	2770	2814	275.943	273.254	-0.0141274	Down	0.714332	0.736057	-	-	-
GME311_g	1173	5903	6423	257.176	272.772	0.0849352	Up	0.00109081	0.00150185	-	GO:0008415//acyltransferase activity	-
GME2511_g	567	3788	3097	341.415	272.093	-0.327429	Down	5.80672e-21	1.48619e-20	-	-	-
GME2907_g	648	3483	3532	274.685	271.522	-0.0167089	Down	0.627564	0.654867	-	-	-
GME4779_g	1377	8442	7493	313.305	271.07	-0.208905	Down	6.71324e-20	1.67227e-19	GO:0044424//intracellular part;GO:0043234//protein complex	GO:0016462//pyrophosphatase activity;GO:0032559	GO:0009057//macromolecule catabolic process
GME4593_g	960	3671	5218	195.42	270.765	0.47046	Up	1.70387e-52	7.82489e-52	-	-	GO:0009987//cellular process
GME3333_g	1419	7750	7701	279.11	270.348	-0.0460142	Down	0.0474426	0.0571647	-	GO:0016742//hydroxymethyl-, formyl- and related transferase activity;GO:0048037//cofactor binding	GO:0009069//serine family amino acid metabolic process;GO:0006730//one-carbon metabolic process
GME1707_g	309	2482	1675	410.487	270.032	-0.604206	Down	8.35108e-41	3.19345e-40	-	-	-
GME4630_g	318	1148	1721	184.489	269.596	0.547261	Up	9.23374e-24	2.53183e-23	-	-	-
GME1993_g	897	1823	4839	103.861	268.734	1.37153	Up	2.18838e-293	3.8696e-292	GO:0016020//membrane	-	-
GME4326_g	543	1966	2917	185.029	267.606	0.532358	Up	2.6914e-37	9.69504e-37	-	-	GO:0006810//transport
GME344_g	348	1919	1869	281.807	267.54	-0.0749519	Down	0.109878	0.127572	-	-	-
GME3596_g	636	3194	3411	256.646	267.168	0.0579667	Up	0.102725	0.11964	-	GO:0016301//kinase activity;GO:0032559	GO:0006790//sulfur compound metabolic process;GO:0006796//phosphate metabolic process
GME2776_g	408	1654	2185	207.172	266.778	0.36481	Up	6.58614e-15	1.44193e-14	-	-	-
GME690_g	1644	11764	8804	365.687	266.77	-0.455011	Down	3.7883e-112	2.99418e-111	-	GO:0016853//isomerase activity	GO:0006006//glucose metabolic process
GME874_g	2160	11179	11545	264.488	266.256	0.00961331	Up	0.615628	0.643521	-	-	-
GME3045_g	693	4515	3695	332.951	265.607	-0.326015	Down	1.72273e-24	4.76951e-24	-	-	-
GME919_g	330	2208	1759	341.933	265.528	-0.364848	Down	2.03106e-15	4.5202e-15	-	GO:0003824//catalytic activity	-
GME3777_g	1200	11615	6353	494.646	263.728	-0.907343	Down	0	0	-	GO:0005488//binding	-
GME879_g	894	4314	4730	246.603	263.562	0.0959503	Up	0.00157754	0.00214155	GO:0016020//membrane	-	-
GME1459_g	1200	3948	6348	168.133	263.521	0.648316	Up	8.1213e-112	6.37726e-111	GO:0043234//protein complex	GO:0016751	GO:0009060//aerobic respiration
GME3256_g	1089	6327	5733	296.911	262.249	-0.179095	Down	9.58018e-12	1.91091e-11	-	-	-
GME1286_g	1923	5811	10105	154.429	261.768	0.761347	Up	9.17158e-234	1.32646e-232	-	-	-
GME25_g	1713	6756	8991	201.553	261.463	0.375449	Up	2.64096e-59	1.32321e-58	-	-	-
GME718_g	699	2659	3666	194.4	261.261	0.426459	Up	1.73342e-31	5.61391e-31	-	-	-
GME857_g	765	2597	4007	173.487	260.926	0.588813	Up	2.5722e-60	1.29816e-59	-	GO:0005488//binding	-
GME2831_g	810	2508	4222	158.234	259.652	0.714526	Up	1.11559e-88	7.48622e-88	-	GO:0003676//nucleic acid binding	-
GME1067_g	1251	4696	6520	191.835	259.627	0.436576	Up	5.36554e-57	2.5996e-56	-	GO:0003824//catalytic activity	GO:0008152//metabolic process
GME1176_g	924	4168	4815	230.522	259.587	0.171317	Up	1.92531e-08	3.35665e-08	-	GO:0016791//phosphatase activity	-
GME450_g	1023	5255	5323	262.514	259.203	-0.0183149	Down	0.513796	0.546388	GO:0005739//mitochondrion	-	-
GME4466_g	1107	2915	5742	134.57	258.389	0.941194	Up	4.47006e-191	5.40086e-190	-	-	-
GME1756_g	1959	10643	10148	277.642	258.051	-0.105573	Down	1.32612e-07	2.23792e-07	-	-	-
GME3642_g	825	3320	4271	205.656	257.89	0.326527	Up	9.5051e-23	2.53731e-22	-	-	-
GME3145_g	807	4483	4150	283.891	256.173	-0.148217	Down	1.83113e-06	2.92799e-06	GO:0043231//intracellular membrane-bounded organelle	-	GO:0006810//transport
GME573_g	828	1115	4252	68.8178	255.813	1.89423	Up	0	0	-	-	-
GME960_g	768	2455	3932	163.36	255.042	0.642677	Up	6.24166e-69	3.50822e-68	GO:0043231//intracellular membrane-bounded organelle;GO:0000502//proteasome complex	GO:0004175//endopeptidase activity	GO:0006508//proteolysis
GME465_g	1071	2859	5482	136.421	254.982	0.902328	Up	3.55704e-170	3.96181e-169	-	-	-
GME463_g	285	2044	1457	366.515	254.668	-0.525258	Down	1.05183e-26	3.06626e-26	-	-	-
GME3591_g	636	1912	3242	153.634	253.931	0.724938	Up	3.08862e-70	1.75844e-69	-	-	-
GME4395_g	2481	17369	12625	357.77	253.492	-0.497095	Down	2.69678e-193	3.31622e-192	-	-	GO:0044237//cellular metabolic process
GME2108_g	897	1567	4559	89.2756	253.184	1.50385	Up	0	0	-	GO:0051536//iron-sulfur cluster binding;GO:0000166//nucleotide binding	-
GME4729_g	312	985	1584	161.338	252.906	0.648513	Up	3.06354e-29	9.45405e-29	GO:0000785//chromatin;GO:0043231//intracellular membrane-bounded organelle	GO:0003676//nucleic acid binding	GO:0034728
GME2806_g	1335	5993	6773	229.414	252.731	0.139653	Up	4.70108e-08	8.07113e-08	GO:0044424//intracellular part	GO:0046872//metal ion binding;GO:0016879//ligase activity, forming carbon-nitrogen bonds;GO:0032561//guanyl ribonucleotide binding	GO:0006163//purine nucleotide metabolic process
GME4446_g	1017	5644	5145	283.61	252.013	-0.170411	Down	8.69882e-10	1.60678e-09	-	-	-
GME3613_g	372	2280	1874	313.219	250.949	-0.319777	Down	1.02991e-12	2.11436e-12	GO:0032991//macromolecular complex	GO:0003676//nucleic acid binding	-
GME3573_g	357	3215	1798	460.224	250.888	-0.875289	Down	2.43368e-98	1.75988e-97	-	-	-
GME4161_g	1590	5553	7990	178.479	250.328	0.488064	Up	8.2246e-85	5.37038e-84	GO:0005634//nucleus	GO:0005488//binding	GO:0009987//cellular process
GME3236_g	225	2314	1130	525.578	250.181	-1.07093	Down	4.99784e-99	3.64128e-98	GO:0030529//ribonucleoprotein complex	GO:0005198//structural molecule activity	GO:0010467//gene expression
GME529_g	1173	8561	5891	372.978	250.179	-0.57613	Down	2.97692e-125	2.60817e-124	-	GO:0016616//oxidoreductase activity, acting on the CH-OH group of donors, NAD or NADP as acceptor;GO:0048037//cofactor binding	GO:0008652//cellular amino acid biosynthetic process
GME151_g	1980	2863	9934	73.8945	249.93	1.75798	Up	0	0	-	GO:0016405//CoA-ligase activity;GO:0032559	GO:0042182//ketone catabolic process
GME1456_g	807	2614	4036	165.534	249.136	0.589803	Up	6.44004e-61	3.27065e-60	GO:0043234//protein complex	GO:0008233//peptidase activity	-
GME4099_g	1593	5210	7965	167.139	249.074	0.575527	Up	2.2499e-113	1.78995e-112	-	-	-
GME38_g	849	2193	4233	132.004	248.37	0.911911	Up	3.43714e-134	3.22107e-133	GO:0044464//cell part	-	-
GME4729_g	312	562	1555	92.053	248.276	1.43141	Up	7.0073e-102	5.20711e-101	GO:0000785//chromatin;GO:0043231//intracellular membrane-bounded organelle	GO:0003676//nucleic acid binding	GO:0034728
GME3735_g	471	669	2335	72.5874	246.959	1.76648	Up	1.59409e-205	2.02713e-204	-	-	-
GME1841_g	225	943	1112	214.183	246.196	0.200963	Up	0.00163215	0.00221197	-	-	-
GME985_g	696	2333	3437	171.302	245.997	0.5221	Up	3.49662e-42	1.37286e-41	-	-	-
GME2291_g	690	2329	3399	172.495	245.392	0.508536	Up	7.28722e-40	2.75402e-39	-	-	-
GME54_g	2955	21858	14527	378.015	244.894	-0.626288	Down	0	0	-	-	-
GME412_g	588	1671	2876	145.23	243.652	0.746488	Up	1.07633e-65	5.81361e-65	-	-	-
GME2504_g	1455	3679	7088	129.218	242.672	0.909201	Up	3.16924e-222	4.38713e-221	-	-	-
GME4239_g	255	926	1240	185.578	242.237	0.384392	Up	7.1264e-10	1.3239e-09	GO:0032991//macromolecular complex	GO:0005488//binding	-
GME1840_g	693	2166	3360	159.728	241.527	0.596564	Up	4.95222e-52	2.25928e-51	-	GO:0005515//protein binding	-
GME1964_g	612	5372	2966	448.581	241.423	-0.893804	Down	8.14734e-169	8.97133e-168	-	-	-
GME535_g	1449	8349	7012	294.457	241.064	-0.288641	Down	3.49894e-35	1.21262e-34	-	GO:0004091//carboxylesterase activity	-
GME4404_g	378	1701	1828	229.969	240.904	0.0670192	Up	0.167979	0.191676	-	-	-
GME1401_g	1596	19761	7710	632.75	240.647	-1.39472	Down	0	0	-	GO:0043169//cation binding;GO:0016616//oxidoreductase activity, acting on the CH-OH group of donors, NAD or NADP as acceptor	GO:0009168//purine ribonucleoside monophosphate biosynthetic process
GME1299_g	831	805	4014	49.5052	240.622	2.28112	Up	0	0	-	-	-
GME2009_g	795	3361	3840	216.052	240.615	0.155352	Up	5.05412e-06	7.90931e-06	-	-	-
GME2928_g	2466	7287	11909	151.012	240.57	0.671792	Up	2.13646e-221	2.94067e-220	-	GO:0004175//endopeptidase activity;GO:0032559;GO:0042623//ATPase activity, coupled	GO:0019538//protein metabolic process;GO:0009987//cellular process
GME1188_g	300	1064	1441	181.249	239.277	0.400708	Up	4.95946e-12	9.9621e-12	-	-	-
GME4271_g	849	4499	4071	270.81	238.865	-0.181085	Down	6.37566e-09	1.13192e-08	-	GO:0003677//DNA binding	GO:0006351//transcription, DNA-dependent
GME2868_g	1092	2579	5231	120.694	238.628	0.983411	Up	2.6059e-187	3.08694e-186	GO:0032156	GO:0032561//guanyl ribonucleotide binding	GO:0009987//cellular process
GME2317_g	753	2565	3606	174.08	238.556	0.454577	Up	1.14475e-34	3.93916e-34	GO:0005839//proteasome core complex;GO:0043231//intracellular membrane-bounded organelle	GO:0004175//endopeptidase activity	GO:0019941//modification-dependent protein catabolic process
GME4130_g	3003	11832	14365	201.353	238.292	0.243	Up	4.2499e-42	1.66592e-41	-	-	-
GME1969_g	567	1498	2710	135.016	238.092	0.818392	Up	2.27152e-72	1.31803e-71	-	-	-
GME895_g	1086	7058	5188	332.13	237.974	-0.480945	Down	3.8243e-75	2.25136e-74	-	GO:0016620//oxidoreductase activity, acting on the aldehyde or oxo group of donors, NAD or NADP as acceptor;GO:0000166//nucleotide binding	GO:0008652//cellular amino acid biosynthetic process;GO:0009066//aspartate family amino acid metabolic process
GME3005_g	762	3131	3639	209.983	237.895	0.180055	Up	2.96472e-07	4.92426e-07	GO:0044424//intracellular part	-	-
GME1955_g	1005	3687	4794	187.484	237.624	0.341919	Up	1.74752e-27	5.2007e-27	GO:0005856//cytoskeleton	-	GO:0007010//cytoskeleton organization
GME1434_g	1611	8739	7684	277.219	237.602	-0.222474	Down	5.51596e-23	1.47896e-22	GO:0005634//nucleus	GO:0046872//metal ion binding	GO:0042254//ribosome biogenesis
GME331_g	771	2817	3675	186.719	237.444	0.346721	Up	5.6607e-22	1.48812e-21	GO:0005839//proteasome core complex;GO:0043231//intracellular membrane-bounded organelle	GO:0004175//endopeptidase activity	GO:0019941//modification-dependent protein catabolic process
GME3612_g	219	1079	1042	251.787	237.019	-0.0872033	Down	0.163988	0.187475	-	-	-
GME4011_g	1557	8958	7403	294.021	236.853	-0.31193	Down	2.58828e-43	1.03127e-42	-	-	-
GME3584_g	489	1216	2317	127.081	236.035	0.893251	Up	7.88176e-72	4.54068e-71	GO:0012505//endomembrane system;GO:0005770//late endosome	GO:0005543//phospholipid binding	GO:0006810//transport;GO:0009987//cellular process
GME4142_g	603	4331	2852	367.052	235.609	-0.63959	Down	3.78388e-77	2.27738e-76	-	-	-
GME4403_g	363	922	1716	129.802	235.489	0.859347	Up	2.26236e-50	1.01304e-49	-	-	-
GME3071_g	315	1151	1489	186.733	235.474	0.334592	Up	3.02452e-09	5.44953e-09	-	-	-
GME1017_g	750	3170	3545	216	235.458	0.124439	Up	0.000415044	0.000586607	-	-	-
GME3801_g	516	2409	2429	238.585	234.497	-0.0249356	Down	0.547668	0.578977	-	-	-
GME4171_g	1245	2474	5858	101.552	234.39	1.2067	Up	4.1762e-291	7.27831e-290	-	-	-
GME1085_g	687	2676	3228	199.061	234.065	0.233699	Up	5.38142e-10	1.00474e-09	-	-	-
GME1206_g	288	1396	1350	247.713	233.507	-0.0852033	Down	0.121786	0.140657	GO:0044464//cell part	-	-
GME4486_g	1623	5792	7591	182.375	232.991	0.353365	Up	3.89892e-45	1.60223e-44	-	-	-
GME1392_g	834	4233	3895	259.381	232.649	-0.156921	Down	9.52756e-07	1.54385e-06	-	-	-
GME2160_g	4158	11400	19372	140.112	232.086	0.728075	Up	0	0	-	-	-
GME1463_g	1449	9178	6745	323.695	231.885	-0.481225	Down	3.0125e-97	2.16231e-96	-	-	-
GME2096_g	1083	3432	5041	161.948	231.871	0.517797	Up	3.71912e-60	1.87504e-59	-	-	GO:0008152//metabolic process
GME1021_g	1785	12199	8306	349.255	231.8	-0.591401	Down	4.41994e-186	5.19772e-185	-	GO:0016787//hydrolase activity;GO:0016740//transferase activity	GO:0006164//purine nucleotide biosynthetic process
GME3117_g	414	2150	1926	265.396	231.747	-0.195593	Down	1.52806e-05	2.33621e-05	GO:0030529//ribonucleoprotein complex	-	-
GME3721_g	333	1895	1548	290.818	231.572	-0.328656	Down	2.6109e-11	5.12138e-11	-	-	-
GME1195_g	960	3139	4462	167.1	231.535	0.470522	Up	3.71802e-45	1.53179e-44	-	-	-
GME2616_g	1581	6439	7325	208.134	230.8	0.149128	Up	1.39583e-09	2.55104e-09	-	GO:0005488//binding	-
GME918_g	1095	5100	5072	238.019	230.741	-0.0448062	Down	0.117295	0.135761	-	GO:0005488//binding;GO:0016616//oxidoreductase activity, acting on the CH-OH group of donors, NAD or NADP as acceptor	-
GME4047_g	1071	3969	4948	189.386	230.144	0.281206	Up	4.63906e-20	1.16156e-19	-	GO:0016772//transferase activity, transferring phosphorus-containing groups	-
GME2609_g	732	1693	3377	118.196	229.815	0.959296	Up	8.63744e-117	7.09295e-116	-	-	-
GME2409_g	2700	8577	12425	162.341	229.241	0.497837	Up	1.43892e-135	1.3643e-134	GO:0044424//intracellular part	GO:0016776//phosphotransferase activity, phosphate group as acceptor;GO:0032559	GO:0009209//pyrimidine ribonucleoside triphosphate biosynthetic process;GO:0006796//phosphate metabolic process;GO:0009206;GO:0009132//nucleoside diphosphate metabolic process
GME1451_g	333	1066	1530	163.595	228.879	0.48446	Up	2.25204e-17	5.26345e-17	-	-	-
GME2106_g	384	1689	1763	224.778	228.707	0.0249994	Up	0.611042	0.63914	-	-	GO:0008152//metabolic process
GME604_g	708	2961	3248	213.728	228.529	0.0966034	Up	0.00838958	0.0107647	-	GO:0008415//acyltransferase activity	-
GME172_g	1182	3306	5403	142.936	227.707	0.67181	Up	1.52852e-101	1.13064e-100	-	-	-
GME2643_g	570	1672	2603	149.906	227.488	0.601737	Up	2.60278e-41	1.00642e-40	-	-	-
GME2894_g	1095	3007	4995	140.338	227.238	0.695296	Up	9.0891e-100	6.64203e-99	-	-	-
GME2453_g	456	976	2077	109.381	226.898	1.05268	Up	2.8561e-84	1.84504e-83	-	-	-
GME696_g	1128	1387	5108	62.8382	225.58	1.84393	Up	0	0	-	GO:0016491//oxidoreductase activity;GO:0046914//transition metal ion binding	GO:0008152//metabolic process
GME4376_g	810	3792	3667	239.243	225.52	-0.0852224	Down	0.0107491	0.0136691	GO:0005839//proteasome core complex;GO:0043231//intracellular membrane-bounded organelle	GO:0004175//endopeptidase activity	GO:0019941//modification-dependent protein catabolic process
GME3766_g	933	1755	4221	96.1284	225.368	1.22925	Up	1.63174e-216	2.18997e-215	-	-	-
GME2031_g	489	1499	2208	156.657	224.931	0.521876	Up	1.10871e-27	3.31587e-27	-	-	-
GME2774_g	744	4439	3359	304.908	224.903	-0.439067	Down	8.40056e-41	3.20984e-40	-	-	-
GME1175_g	423	18796	1902	2270.81	223.99	-3.3417	Down	0	0	-	-	-
GME3377_g	276	1198	1241	221.822	223.986	0.0140115	Up	0.810806	0.828767	-	-	-
GME1038_g	1575	2439	7074	79.1384	223.74	1.49937	Up	0	0	-	-	-
GME2044_g	906	1952	4063	110.105	223.397	1.02073	Up	4.53444e-155	4.69431e-154	-	-	-
GME3219_g	927	2930	4150	161.527	223.012	0.465347	Up	2.6173e-41	1.01123e-40	GO:0016020//membrane	-	-
GME4652_g	1005	4604	4499	234.113	223.002	-0.0701472	Down	0.020368	0.0253358	-	-	-
GME1722_g	2988	12458	13315	213.071	221.983	0.0591162	Up	0.00100977	0.00139185	-	-	-
GME2874_g	3060	9415	13631	157.237	221.904	0.496995	Up	4.43168e-148	4.50136e-147	-	GO:0003824//catalytic activity;GO:0000166//nucleotide binding	GO:0008152//metabolic process
GME3629_g	564	1472	2512	133.378	221.871	0.734195	Up	5.11468e-56	2.45596e-55	-	-	-
GME4265_g	615	1811	2739	150.487	221.858	0.559999	Up	2.49128e-38	9.17192e-38	-	-	-
GME4596_g	2322	10639	10291	234.15	220.777	-0.0848431	Down	2.10184e-05	3.1853e-05	-	-	-
GME523_g	1320	1826	5837	70.6941	220.28	1.63968	Up	0	0	-	GO:0003824//catalytic activity	GO:0008152//metabolic process
GME2057_g	333	994	1470	152.545	219.904	0.527635	Up	2.58798e-19	6.32951e-19	-	GO:0003824//catalytic activity;GO:0046914//transition metal ion binding	-
GME4156_g	297	1286	1310	221.279	219.722	-0.0101876	Down	0.857012	0.86994	-	-	-
GME340_g	402	2176	1772	276.623	219.582	-0.333164	Down	4.59762e-13	9.51536e-13	-	-	-
GME3666_g	930	2380	4099	130.783	219.56	0.747447	Up	4.8291e-93	3.36164e-92	GO:0044464//cell part	-	-
GME3435_g	639	2502	2811	200.098	219.139	0.131138	Up	0.000936528	0.00129383	GO:0043229//intracellular organelle;GO:0030529//ribonucleoprotein complex	GO:0016874//ligase activity	GO:0006412//translation
GME4790_g	1017	3238	4468	162.709	218.852	0.427662	Up	3.39934e-38	1.24771e-37	-	-	-
GME3603_g	981	3542	4306	184.517	218.657	0.24492	Up	6.411e-14	1.36713e-13	-	GO:0016740//transferase activity	-
GME3252_g	555	2408	2434	221.728	218.467	-0.02137	Down	0.606184	0.635156	-	-	-
GME1398_g	729	2374	3195	166.421	218.324	0.391632	Up	7.58672e-24	2.08377e-23	-	-	-
GME2184_g	1392	4464	6090	163.886	217.94	0.411241	Up	5.9765e-48	2.60163e-47	-	-	-
GME3630_g	2298	14908	10043	331.532	217.707	-0.60676	Down	1.61074e-237	2.37205e-236	-	GO:0008168//methyltransferase activity	GO:0008652//cellular amino acid biosynthetic process
GME168_g	456	1595	1986	178.752	216.957	0.279445	Up	7.67026e-09	1.35728e-08	-	-	-
GME1894_g	372	408	1620	56.0497	216.936	1.95249	Up	8.14704e-164	8.79118e-163	GO:0000785//chromatin;GO:0043231//intracellular membrane-bounded organelle	GO:0003676//nucleic acid binding	GO:0034728
GME1266_g	636	2508	2753	201.524	215.63	0.0976035	Up	0.0142287	0.0179293	-	-	-
GME3198_g	1323	3821	5721	147.596	215.413	0.545453	Up	1.40887e-74	8.2739e-74	-	-	-
GME3744_g	615	2672	2655	222.033	215.054	-0.0460719	Down	0.243822	0.271755	-	GO:0000166//nucleotide binding	-
GME2420_g	231	648	996	143.357	214.786	0.583288	Up	5.67544e-16	1.28014e-15	-	-	-
GME1924_g	540	1928	2326	182.461	214.573	0.233882	Up	1.34162e-07	2.26328e-07	GO:0016020//membrane	GO:0008233//peptidase activity	GO:0006508//proteolysis
GME4627_g	975	5093	4196	266.947	214.383	-0.316365	Down	5.40158e-26	1.55223e-25	-	-	-
GME4619_g	891	4168	3820	239.06	213.572	-0.162646	Down	4.75764e-07	7.81382e-07	-	-	-
GME2808_g	471	1513	2019	164.163	213.538	0.379365	Up	7.888e-15	1.72306e-14	-	GO:0016829//lyase activity	-
GME1953_g	738	10149	3157	702.786	213.097	-1.72158	Down	0	0	-	-	-
GME1442_g	573	2241	2438	199.868	211.952	0.0846918	Up	0.0448382	0.0541613	-	-	-
GME937_g	2772	12442	11733	229.379	210.851	-0.12151	Down	5.88606e-11	1.1389e-10	-	GO:0016740//transferase activity	-
GME878_g	714	2379	3021	170.276	210.771	0.307807	Up	5.80202e-15	1.27313e-14	-	GO:0000166//nucleotide binding	-
GME4246_g	831	2336	3511	143.657	210.469	0.550978	Up	2.74342e-47	1.17627e-46	GO:0043231//intracellular membrane-bounded organelle;GO:0000502//proteasome complex	GO:0004175//endopeptidase activity	GO:0006508//proteolysis
GME1806_g	654	1807	2757	141.201	209.999	0.572639	Up	4.39498e-40	1.66487e-39	-	-	-
GME4152_g	465	513	1958	56.3794	209.758	1.89549	Up	5.65628e-190	6.81708e-189	-	-	-
GME2530_g	681	1675	2865	125.697	209.574	0.73751	Up	4.00814e-64	2.11771e-63	-	-	GO:0019725//cellular homeostasis
GME1218_g	354	1790	1482	258.408	208.547	-0.309278	Down	9.47546e-10	1.74624e-09	-	GO:0005488//binding	-
GME1198_g	1194	6243	4997	267.205	208.48	-0.358041	Down	2.61632e-39	9.84167e-39	GO:0032156	GO:0032561//guanyl ribonucleotide binding;GO:0005515//protein binding;GO:0032559	GO:0006351//transcription, DNA-dependent
GME674_g	561	1690	2337	153.95	207.518	0.430771	Up	5.09194e-21	1.3067e-20	-	-	-
GME2068_g	420	852	1747	103.668	207.206	0.999091	Up	1.81156e-65	9.7414e-65	-	-	-
GME1853_g	1260	4810	5221	195.088	206.415	0.0814255	Up	0.00473458	0.00620645	-	-	-
GME3203_g	309	1061	1279	175.474	206.192	0.232728	Up	9.98166e-05	0.000145491	-	-	-
GME2430_g	816	2719	3372	170.285	205.853	0.273665	Up	1.6058e-13	3.37678e-13	GO:0005839//proteasome core complex;GO:0043231//intracellular membrane-bounded organelle	GO:0004175//endopeptidase activity	GO:0019941//modification-dependent protein catabolic process
GME3812_g	651	10903	2687	855.896	205.611	-2.05752	Down	0	0	-	-	-
GME2582_g	462	1520	1899	168.135	204.759	0.284305	Up	9.41594e-09	1.65831e-08	-	GO:0016879//ligase activity, forming carbon-nitrogen bonds;GO:0032559	GO:0006464//protein modification process
GME3518_g	678	2663	2786	200.723	204.697	0.0282791	Up	0.469666	0.502991	-	GO:0015078//hydrogen ion transmembrane transporter activity	GO:0034220//ion transmembrane transport;GO:0015992//proton transport
GME4505_g	1587	4589	6508	147.774	204.282	0.467171	Up	3.2354e-64	1.71505e-63	-	GO:0016798//hydrolase activity, acting on glycosyl bonds	-
GME2494_g	2616	8563	10719	167.28	204.115	0.287118	Up	3.85154e-43	1.53082e-42	-	-	-
GME616_g	558	1447	2282	132.523	203.723	0.62037	Up	2.25912e-38	8.32986e-38	-	GO:0032561//guanyl ribonucleotide binding	GO:0006810//transport;GO:0035556//intracellular signal transduction
GME484_g	1290	5416	5270	214.558	203.507	-0.0762885	Down	0.00627466	0.00812202	GO:0043231//intracellular membrane-bounded organelle	GO:0016747//transferase activity, transferring acyl groups other than amino-acyl groups;GO:0046912//transferase activity, transferring acyl groups, acyl groups converted into alkyl on transfer	GO:0006553//lysine metabolic process
GME3366_g	825	1724	3370	106.792	203.486	0.930125	Up	8.718e-111	6.79079e-110	-	-	-
GME1579_g	1224	4829	4991	201.619	203.126	0.0107407	Up	0.712394	0.734372	-	-	-
GME306_g	1149	1249	4684	55.5519	203.075	1.8701	Up	0	0	-	GO:0016301//kinase activity	-
GME302_g	1002	2447	4079	124.802	202.789	0.700338	Up	7.6773e-83	4.86865e-82	-	-	-
GME4159_g	804	3134	3269	199.204	202.543	0.0239805	Up	0.506274	0.53981	-	-	-
GME4563_g	1656	4087	6729	126.125	202.418	0.682486	Up	1.75287e-129	1.59937e-128	-	-	-
GME648_g	780	3619	3169	237.11	202.389	-0.228427	Down	7.23022e-11	1.39397e-10	-	GO:0003824//catalytic activity	-
GME4071_g	561	2182	2279	198.769	202.367	0.0258861	Up	0.549328	0.580225	-	-	-
GME885_g	522	2195	2120	214.892	202.313	-0.0870204	Down	0.0475924	0.0572882	-	-	-
GME4073_g	999	2116	4050	108.245	201.952	0.899719	Up	1.22843e-125	1.08214e-124	-	-	-
GME2816_g	309	2098	1252	346.979	201.839	-0.781644	Down	1.0386e-53	4.82456e-53	-	-	-
GME3592_g	483	1495	1955	158.18	201.632	0.350159	Up	1.31659e-12	2.69492e-12	GO:0019866//organelle inner membrane;GO:0031224//intrinsic to membrane	GO:0022892	GO:0006810//transport
GME1458_g	1302	3020	5250	118.537	200.866	0.760905	Up	2.65684e-122	2.27427e-121	-	-	-
GME2418_g	603	2242	2431	190.009	200.829	0.0798999	Up	0.0585572	0.0698448	-	-	-
GME1629_g	933	7152	3757	391.744	200.594	-0.965629	Down	7.69268e-255	1.2101e-253	-	-	-
GME4428_g	1128	10948	4534	496	200.231	-1.30867	Down	0	0	-	-	-
GME1541_g	969	1761	3893	92.8735	200.133	1.10762	Up	1.45488e-169	1.61301e-168	-	-	-
GME1417_g	1098	3187	4407	148.332	199.94	0.430734	Up	3.5464e-38	1.3007e-37	-	-	-
GME3114_g	942	2030	3779	110.129	199.841	0.859661	Up	8.6237e-109	6.62153e-108	-	-	-
GME3913_g	1218	3445	4885	144.543	199.791	0.466991	Up	1.28575e-48	5.63752e-48	-	-	-
GME840_g	1038	2978	4162	146.617	199.739	0.446069	Up	1.89772e-38	7.01867e-38	-	-	-
GME1718_g	1464	3838	5848	133.974	198.987	0.570725	Up	1.59162e-82	1.00803e-81	-	-	-
GME39_g	276	1247	1102	230.894	198.899	-0.215201	Down	0.000304776	0.000433032	-	-	-
GME434_g	378	1468	1505	198.468	198.337	-0.000952208	Down	0.985398	0.98662	-	-	-
GME2893_g	879	2917	3498	169.591	198.239	0.225181	Up	4.49668e-10	8.4215e-10	-	-	GO:0006810//transport
GME4244_g	969	3145	3856	165.864	198.231	0.257181	Up	1.03754e-13	2.19996e-13	-	-	-
GME3961_g	747	5313	2972	363.476	198.193	-0.874956	Down	3.94084e-161	4.18714e-160	-	-	-
GME2723_g	984	3901	3904	202.599	197.64	-0.0357547	Down	0.273584	0.302422	-	-	-
GME3022_g	357	1088	1416	155.746	197.585	0.343279	Up	3.13886e-09	5.64925e-09	-	-	-
GME1982_g	690	937	2736	69.398	197.527	1.50908	Up	3.31642e-192	4.0372e-191	-	-	-
GME964_g	624	1916	2473	156.916	197.423	0.331301	Up	3.65966e-14	7.8456e-14	-	-	-
GME2556_g	468	1425	1846	155.606	196.492	0.336577	Up	3.13154e-11	6.12034e-11	GO:0016020//membrane;GO:0005739//mitochondrion	GO:0046872//metal ion binding	-
GME1609_g	1830	6963	7216	194.447	196.429	0.0146266	Up	0.546262	0.577743	GO:0033176	GO:0015078//hydrogen ion transmembrane transporter activity;GO:0019829//cation-transporting ATPase activity;GO:0032559	GO:0015986//ATP synthesis coupled proton transport;GO:0015988//energy coupled proton transport, against electrochemical gradient
GME3610_g	522	1205	2056	117.97	196.206	0.733943	Up	3.82972e-46	1.59957e-45	-	-	-
GME3938_g	276	688	1086	127.39	196.011	0.62168	Up	3.5314e-19	8.61079e-19	-	-	-
GME1979_g	336	948	1320	144.187	195.701	0.440715	Up	5.20762e-13	1.07686e-12	GO:0032991//macromolecular complex	GO:0005488//binding	-
GME142_g	1437	4888	5635	173.832	195.342	0.168308	Up	2.3058e-09	4.17786e-09	GO:0031224//intrinsic to membrane	GO:0008320//protein transmembrane transporter activity	GO:0006810//transport
GME194_g	1254	5502	4917	224.223	195.327	-0.199042	Down	1.9748e-12	4.02181e-12	-	GO:0004084//branched-chain-amino-acid transaminase activity	GO:0008652//cellular amino acid biosynthetic process
GME4832_g	1059	2687	4144	129.667	194.932	0.588164	Up	3.38682e-62	1.74938e-61	-	GO:0005488//binding	-
GME1754_g	1578	2735	6173	88.5741	194.872	1.13757	Up	2.54114e-279	4.28983e-278	-	-	GO:0006810//transport
GME1332_g	756	2469	2947	166.9	194.186	0.218456	Up	2.71294e-08	4.69939e-08	-	-	-
GME1493_g	420	684	1634	83.2268	193.804	1.21948	Up	5.77406e-84	3.71025e-83	-	-	-
GME4332_g	474	1600	1844	172.503	193.795	0.167903	Up	0.00065145	0.000909589	-	-	-
GME4388_g	492	2666	1914	276.918	193.792	-0.51495	Down	3.61596e-33	1.20823e-32	-	-	-
GME925_g	303	1205	1177	203.236	193.505	-0.0707826	Down	0.23119	0.258926	-	-	-
GME4262_g	1593	11108	6167	356.35	192.849	-0.885822	Down	0	0	-	-	-
GME4094_g	840	5767	3251	350.854	192.795	-0.863801	Down	5.32838e-171	5.94839e-170	-	-	-
GME1152_g	1626	3170	6287	99.6311	192.611	0.951025	Up	1.21504e-212	1.58675e-211	-	-	-
GME4766_g	912	2849	3521	159.644	192.323	0.268666	Up	1.28123e-13	2.70247e-13	-	-	-
GME4496_g	885	2306	3413	133.16	192.111	0.528784	Up	7.70942e-43	3.05914e-42	-	-	-
GME2432_g	417	1478	1608	181.132	192.092	0.0847574	Up	0.103036	0.119974	-	-	-
GME124_g	2469	16814	9504	348.022	191.754	-0.85992	Down	0	0	-	GO:0046912//transferase activity, transferring acyl groups, acyl groups converted into alkyl on transfer	GO:0019752//carboxylic acid metabolic process
GME298_g	2802	5358	10779	97.7216	191.633	0.971593	Up	0	0	-	-	-
GME4552_g	540	938	2075	88.7698	191.418	1.10859	Up	2.07512e-91	1.42407e-90	-	-	-
GME3625_g	645	6093	2474	482.756	191.073	-1.33717	Down	0	0	-	-	-
GME3352_g	1302	3043	4993	119.439	191.034	0.677549	Up	2.2468e-95	1.58453e-94	GO:0043232	GO:0008092//cytoskeletal protein binding;GO:0032559	GO:0008064//regulation of actin polymerization or depolymerization
GME1734_g	297	994	1137	171.035	190.705	0.157051	Up	0.01213	0.0153526	-	-	-
GME3485_g	609	2903	2331	243.605	190.671	-0.353459	Down	9.82996e-19	2.37893e-18	GO:0043231//intracellular membrane-bounded organelle	GO:0046914//transition metal ion binding	-
GME4785_g	402	1204	1538	153.058	190.585	0.316356	Up	1.08601e-08	1.90988e-08	-	-	-
GME2699_g	201	770	769	195.772	190.585	-0.0387386	Down	0.598248	0.627655	-	-	-
GME4076_g	348	1828	1330	268.444	190.384	-0.495704	Down	8.35518e-22	2.18579e-21	-	-	-
GME3552_g	1353	7581	5170	286.342	190.35	-0.589088	Down	1.34957e-115	1.09159e-114	-	GO:0016746//transferase activity, transferring acyl groups	GO:0008152//metabolic process
GME667_g	1077	2876	4114	136.468	190.286	0.479614	Up	3.35462e-43	1.33441e-42	GO:0044464//cell part	GO:0046872//metal ion binding	GO:0008152//metabolic process
GME2943_g	1353	2990	5165	112.935	190.165	0.751759	Up	6.815e-118	5.63459e-117	-	-	-
GME3741_g	540	2627	2060	248.612	190.035	-0.387636	Down	4.95654e-20	1.23914e-19	-	-	-
GME211_g	846	2982	3224	180.133	189.838	0.0757078	Up	0.0388654	0.0472648	-	-	-
GME2046_g	1122	3760	4261	171.258	189.181	0.143596	Up	8.52466e-06	1.31913e-05	-	GO:0005488//binding	-
GME657_g	375	1129	1424	153.858	189.164	0.29804	Up	2.00678e-07	3.3504e-07	-	-	-
GME2259_g	552	1676	2088	155.164	188.43	0.280236	Up	2.88518e-09	5.20428e-09	-	-	-
GME3572_g	426	824	1610	98.8493	188.268	0.929481	Up	7.90364e-54	3.6785e-53	-	-	-
GME424_g	273	1097	1031	205.353	188.129	-0.126383	Down	0.0433848	0.0524842	GO:0043231//intracellular membrane-bounded organelle	GO:0003676//nucleic acid binding	GO:0006396//RNA processing
GME4394_g	2859	11931	10797	213.265	188.126	-0.180948	Down	3.41504e-21	8.79164e-21	-	GO:0016879//ligase activity, forming carbon-nitrogen bonds;GO:0004486//methylenetetrahydrofolate dehydrogenase [NAD(P)+] activity;GO:0019238//cyclohydrolase activity;GO:0032559	GO:0006760//folic acid-containing compound metabolic process
GME1740_g	618	1790	2333	148.02	188.055	0.345363	Up	2.03404e-14	4.39364e-14	GO:0043231//intracellular membrane-bounded organelle;GO:0000502//proteasome complex	GO:0004175//endopeptidase activity	GO:0006508//proteolysis
GME4898_g	717	2483	2705	176.976	187.935	0.0866806	Up	0.0306102	0.0375745	-	-	-
GME845_g	927	4479	3485	246.921	187.276	-0.398882	Down	1.01283e-34	3.48766e-34	-	GO:0016740//transferase activity	-
GME4107_g	390	674	1465	88.3185	187.125	1.08322	Up	9.47278e-63	4.91914e-62	GO:0000785//chromatin;GO:0043231//intracellular membrane-bounded organelle	GO:0003676//nucleic acid binding	GO:0006259//DNA metabolic process;GO:0033554//cellular response to stress;GO:0034728
GME3820_g	1047	4027	3932	196.558	187.079	-0.0713059	Down	0.0274766	0.0338308	-	-	-
GME4103_g	723	1998	2715	141.226	187.064	0.405532	Up	9.0051e-22	2.35454e-21	-	-	-
GME336_g	345	1193	1295	176.717	186.986	0.0814943	Up	0.159312	0.182431	-	-	-
GME130_g	780	3004	2927	196.817	186.934	-0.0743258	Down	0.0472808	0.0569839	GO:0005740//mitochondrial envelope	GO:0019205//nucleobase, nucleoside, nucleotide kinase activity;GO:0016776//phosphotransferase activity, phosphate group as acceptor;GO:0032559	GO:0009117//nucleotide metabolic process;GO:0006796//phosphate metabolic process
GME3855_g	1188	3458	4454	148.753	186.764	0.3283	Up	7.0135e-24	1.92742e-23	GO:0044424//intracellular part	GO:0008135//translation factor activity, nucleic acid binding;GO:0042623//ATPase activity, coupled;GO:0032559	GO:0006412//translation
GME658_g	501	791	1875	80.6854	186.433	1.20828	Up	1.03342e-94	7.25642e-94	-	-	-
GME3908_g	933	3933	3486	215.426	186.125	-0.210921	Down	3.15324e-10	5.93299e-10	GO:0032991//macromolecular complex;GO:0031981//nuclear lumen	GO:0003676//nucleic acid binding;GO:0016741	GO:0006399//tRNA metabolic process;GO:0042254//ribosome biogenesis;GO:0006730//one-carbon metabolic process
GME2164_g	900	2947	3359	167.338	185.92	0.151921	Up	2.97478e-05	4.46909e-05	-	-	-
GME4520_g	1980	5525	7374	142.601	185.523	0.379609	Up	6.0692e-50	2.69773e-49	-	-	-
GME2288_g	780	1788	2903	117.146	185.401	0.662334	Up	4.38382e-54	2.04621e-53	GO:0005839//proteasome core complex;GO:0043231//intracellular membrane-bounded organelle	GO:0004175//endopeptidase activity	GO:0019941//modification-dependent protein catabolic process
GME1704_g	1083	1519	4030	71.6779	185.368	1.37079	Up	1.73045e-244	2.6616e-243	-	-	-
GME4571_g	729	1349	2710	94.5672	185.183	0.969539	Up	9.57268e-96	6.77075e-95	-	-	-
GME2588_g	1614	7289	5998	230.792	185.124	-0.318103	Down	7.63848e-37	2.73125e-36	-	-	-
GME801_g	1020	2904	3788	145.497	184.999	0.346531	Up	1.40596e-22	3.73869e-22	-	-	-
GME4623_g	702	2541	2607	184.98	184.996	0.000130481	Up	0.997602	0.997808	GO:0043231//intracellular membrane-bounded organelle;GO:0044425//membrane part	GO:0016853//isomerase activity	GO:0006694//steroid biosynthetic process;GO:0016125//sterol metabolic process
GME3385_g	660	1841	2447	142.55	184.692	0.373661	Up	3.3587e-17	7.81599e-17	GO:0031224//intrinsic to membrane	-	-
GME4642_g	669	841	2480	64.243	184.665	1.5233	Up	8.23252e-177	9.38507e-176	-	GO:0005488//binding	-
GME2059_g	3312	12257	12272	189.125	184.58	-0.0350992	Down	0.0567538	0.0678441	GO:0044424//intracellular part	GO:0004812//aminoacyl-tRNA ligase activity;GO:0032559	GO:0006418//tRNA aminoacylation for protein translation
GME2007_g	744	1793	2756	123.158	184.529	0.583337	Up	2.28604e-41	8.85361e-41	GO:0044464//cell part	GO:0016773//phosphotransferase activity, alcohol group as acceptor;GO:0016301//kinase activity	-
GME3107_g	1857	5475	6875	150.671	184.425	0.291637	Up	4.43354e-29	1.36039e-28	-	GO:0017111//nucleoside-triphosphatase activity;GO:0032559	GO:0009207
GME3434_g	879	1669	3254	97.0339	184.411	0.926367	Up	2.5055e-106	1.89971e-105	-	-	-
GME2954_g	1287	3723	4763	147.833	184.358	0.318541	Up	4.16164e-24	1.14628e-23	-	-	-
GME2950_g	1164	3416	4301	149.976	184.067	0.2955	Up	3.1403e-19	7.66486e-19	GO:0044424//intracellular part;GO:0043234//protein complex	GO:0016462//pyrophosphatase activity;GO:0032559	GO:0009057//macromolecule catabolic process
GME805_g	438	1118	1617	130.444	183.906	0.495536	Up	5.5837e-19	1.35877e-18	-	-	-
GME3323_g	1635	3844	6036	120.149	183.904	0.614121	Up	8.29812e-97	5.93861e-96	-	GO:0016740//transferase activity	-
GME1042_g	336	777	1240	118.178	183.841	0.63749	Up	1.35749e-22	3.61178e-22	-	GO:0046914//transition metal ion binding;GO:0016702//oxidoreductase activity, acting on single donors with incorporation of molecular oxygen, incorporation of two atoms of oxygen	GO:0008152//metabolic process
GME2903_g	582	870	2144	76.3928	183.51	1.26435	Up	7.23228e-116	5.88914e-115	-	-	-
GME1410_g	1548	3846	5695	126.968	183.266	0.529473	Up	1.8972e-70	1.08268e-69	-	-	-
GME3006_g	738	1737	2715	120.282	183.262	0.607491	Up	1.00859e-43	4.04856e-43	GO:0043231//intracellular membrane-bounded organelle;GO:0000502//proteasome complex	GO:0004175//endopeptidase activity	GO:0006508//proteolysis
GME3315_g	1593	1947	5855	62.4606	183.092	1.55155	Up	0	0	GO:0005777//peroxisome	GO:0016746//transferase activity, transferring acyl groups	GO:0044237//cellular metabolic process
GME3224_g	801	921	2944	58.7602	183.09	1.63964	Up	5.92818e-233	8.54822e-232	-	-	-
GME2698_g	585	1699	2147	148.42	182.825	0.300773	Up	1.19812e-10	2.29443e-10	GO:0044464//cell part	GO:0032561//guanyl ribonucleotide binding	GO:0035556//intracellular signal transduction
GME711_g	1032	2920	3780	144.597	182.461	0.335554	Up	2.64508e-21	6.83853e-21	GO:0043231//intracellular membrane-bounded organelle	GO:0003677//DNA binding;GO:0001071//nucleic acid binding transcription factor activity;GO:0005515//protein binding	GO:0006351//transcription, DNA-dependent
GME4576_g	804	3432	2942	218.146	182.283	-0.259116	Down	8.0893e-13	1.66423e-12	-	-	-
GME2421_g	606	2197	2216	185.274	182.161	-0.0244407	Down	0.573526	0.603417	-	-	-
GME646_g	606	2219	2212	187.129	181.833	-0.041422	Down	0.339212	0.370905	-	GO:0032561//guanyl ribonucleotide binding	GO:0006810//transport;GO:0035556//intracellular signal transduction
GME4144_g	525	1049	1915	102.111	181.706	0.831466	Up	4.83846e-53	2.22836e-52	-	-	-
GME4206_g	789	2337	2877	151.369	181.644	0.263044	Up	5.28982e-11	1.02476e-10	-	-	-
GME3339_g	1806	6498	6583	183.873	181.579	-0.0181143	Down	0.47269	0.506118	-	-	-
GME2174_g	990	2324	3601	119.966	181.195	0.594924	Up	2.27008e-55	1.08041e-54	-	-	-
GME3670_g	1689	1634	6140	49.44	181.091	1.87297	Up	0	0	-	GO:0016301//kinase activity	-
GME378_g	831	1327	3016	81.6068	180.796	1.1476	Up	1.96568e-139	1.89715e-138	-	-	-
GME1257_g	1224	4012	4433	167.508	180.416	0.107098	Up	0.000654384	0.00091316	-	-	-
GME2271_g	387	979	1398	129.279	179.951	0.47712	Up	1.31567e-15	2.94703e-15	GO:0044464//cell part	GO:0046914//transition metal ion binding	-
GME3763_g	942	1388	3396	75.3	179.587	1.25397	Up	4.53504e-180	5.2067e-179	-	-	-
GME3439_g	1032	3353	3717	166.039	179.42	0.111822	Up	0.00113157	0.00155575	-	-	-
GME2384_g	585	2251	2107	196.642	179.419	-0.132239	Down	0.00248864	0.0033262	GO:0016020//membrane;GO:0005783//endoplasmic reticulum	GO:0016853//isomerase activity	-
GME1237_g	975	2178	3503	114.159	178.976	0.648723	Up	1.30142e-62	6.75096e-62	-	-	-
GME4502_g	777	2948	2791	193.893	178.936	-0.115818	Down	0.00236344	0.00316497	-	-	-
GME1563_g	2901	12585	10412	221.698	178.791	-0.310322	Down	1.46497e-59	7.3552e-59	GO:0044424//intracellular part	GO:0030246//carbohydrate binding;GO:0008483//transaminase activity	GO:0005975//carbohydrate metabolic process
GME281_g	546	2134	1959	199.737	178.731	-0.160307	Down	0.000381126	0.000538983	-	-	-
GME4377_g	1395	2112	5002	77.3706	178.619	1.20703	Up	5.53628e-249	8.56974e-248	-	-	-
GME1832_g	3060	10988	10958	183.507	178.389	-0.040808	Down	0.0361528	0.0441432	-	GO:0016624//oxidoreductase activity, acting on the aldehyde or oxo group of donors, disulfide as acceptor;GO:0019842//vitamin binding	GO:0006007//glucose catabolic process
GME1475_g	228	811	816	181.778	178.285	-0.0279965	Down	0.695318	0.719064	-	-	-
GME1553_g	873	2791	3124	163.381	178.261	0.125749	Up	0.000813602	0.00112755	-	GO:0008757//S-adenosylmethionine-dependent methyltransferase activity	GO:0006730//one-carbon metabolic process;GO:0017182
GME2592_g	513	1038	1834	103.404	178.091	0.784323	Up	3.47582e-46	1.45301e-45	-	GO:0016407//acetyltransferase activity	-
GME1139_g	801	3506	2863	223.684	178.052	-0.329162	Down	1.06487e-19	2.63767e-19	-	GO:0003824//catalytic activity	GO:0008152//metabolic process
GME3957_g	1161	7379	4138	324.804	177.549	-0.871355	Down	1.90292e-221	2.62668e-220	-	-	-
GME4060_g	765	2391	2718	159.726	176.989	0.148068	Up	0.000249296	0.000356716	-	-	-
GME297_g	174	1052	617	308.975	176.642	-0.806656	Down	3.07e-29	9.46795e-29	-	-	-
GME437_g	735	2915	2601	202.678	176.284	-0.201293	Down	2.25104e-07	3.75173e-07	-	-	-
GME3418_g	1107	4760	3913	219.743	176.085	-0.31955	Down	7.76636e-25	2.17126e-24	-	-	-
GME3935_g	2454	9649	8665	200.939	175.895	-0.192043	Down	2.22916e-19	5.45744e-19	-	GO:0005488//binding;GO:0016740//transferase activity	-
GME2389_g	1350	3226	4760	122.12	175.644	0.524351	Up	3.53194e-58	1.73905e-57	-	-	-
GME159_g	627	1928	2205	157.143	175.186	0.15681	Up	0.000485568	0.000683491	-	-	-
GME4091_g	552	1189	1941	110.078	175.164	0.670188	Up	1.77913e-37	6.43754e-37	GO:0031224//intrinsic to membrane;GO:0043231//intracellular membrane-bounded organelle;GO:0033177//proton-transporting two-sector ATPase complex, proton-transporting domain;GO:0033176	GO:0015078//hydrogen ion transmembrane transporter activity	GO:0006754//ATP biosynthetic process;GO:0015988//energy coupled proton transport, against electrochemical gradient
GME631_g	1437	4544	5052	161.599	175.132	0.116028	Up	8.30282e-05	0.000121459	-	-	-
GME2372_g	891	1391	3131	79.7821	175.051	1.13364	Up	6.72108e-142	6.64564e-141	-	-	-
GME2685_g	939	2433	3299	132.414	175.015	0.402429	Up	9.22678e-26	2.64207e-25	GO:0044464//cell part	GO:0032561//guanyl ribonucleotide binding	-
GME79_g	645	1892	2264	149.906	174.854	0.222098	Up	7.4098e-07	1.20918e-06	GO:0016020//membrane	-	GO:0006810//transport
GME1636_g	654	1668	2295	130.339	174.809	0.423511	Up	4.4409e-20	1.11425e-19	-	GO:0016757//transferase activity, transferring glycosyl groups	GO:0055086//nucleobase, nucleoside and nucleotide metabolic process
GME1929_g	2280	4424	7994	99.16	174.658	0.816702	Up	5.79104e-209	7.46212e-208	GO:0043231//intracellular membrane-bounded organelle;GO:0030529//ribonucleoprotein complex	GO:0003676//nucleic acid binding;GO:0042623//ATPase activity, coupled;GO:0032559	GO:0050658//RNA transport;GO:0006396//RNA processing
GME4131_g	2457	4852	8598	100.919	174.322	0.788558	Up	1.45444e-211	1.89429e-210	-	-	-
GME952_g	387	1277	1353	168.631	174.159	0.0465396	Up	0.408564	0.442939	GO:0042598//vesicular fraction;GO:0031090//organelle membrane;GO:0043231//intracellular membrane-bounded organelle;GO:0031224//intrinsic to membrane	GO:0005506//iron ion binding	GO:0051234//establishment of localization;GO:0006091//generation of precursor metabolites and energy
GME1432_g	1587	4601	5547	148.16	174.117	0.232897	Up	5.0201e-16	1.13338e-15	-	-	GO:0006810//transport
GME2615_g	1458	5140	5094	180.161	174.045	-0.0498331	Down	0.0805978	0.0948497	-	-	-
GME2319_g	579	1511	2017	133.365	173.535	0.379844	Up	7.56486e-15	1.65396e-14	-	-	-
GME1809_g	2691	11344	9371	215.431	173.473	-0.312518	Down	1.44902e-54	6.82266e-54	-	GO:0016787//hydrolase activity	-
GME953_g	1125	2071	3917	94.0771	173.444	0.882558	Up	9.58482e-118	7.88429e-117	GO:0005739//mitochondrion	GO:0046872//metal ion binding;GO:0004601//peroxidase activity	-
GME3943_g	459	1637	1598	182.26	173.43	-0.0716506	Down	0.157834	0.180824	-	-	-
GME390_g	2910	1744	10127	30.6274	173.359	2.50087	Up	0	0	-	-	-
GME1305_g	885	2196	3078	126.808	173.254	0.450251	Up	2.40512e-29	7.45064e-29	-	GO:0003824//catalytic activity	GO:0008152//metabolic process
GME3351_g	1446	2530	5016	89.4146	172.802	0.950536	Up	6.35922e-170	7.06661e-169	-	-	-
GME1778_g	1044	3322	3616	162.613	172.539	0.0854789	Up	0.0136706	0.0172529	GO:0031224//intrinsic to membrane	GO:0016765//transferase activity, transferring alkyl or aryl (other than methyl) groups	-
GME2648_g	1167	4643	4038	203.322	172.367	-0.23828	Down	1.5225e-14	3.30044e-14	-	-	-
GME1703_g	2544	7287	8797	146.382	172.257	0.234823	Up	7.36514e-25	2.06147e-24	-	-	-
GME4136_g	825	2247	2851	139.189	172.148	0.306604	Up	4.1191e-14	8.81495e-14	-	-	-
GME4232_g	513	778	1772	77.503	172.07	1.15067	Up	4.70936e-83	3.00222e-82	-	-	-
GME2285_g	657	2258	2268	175.636	171.964	-0.0304886	Down	0.477074	0.510361	-	-	-
GME2178_g	1122	3423	3873	155.909	171.955	0.141326	Up	2.9333e-05	4.41087e-05	-	-	GO:0008152//metabolic process
GME4585_g	1005	6682	3466	339.779	171.799	-0.983872	Down	1.05944e-245	1.63471e-244	-	-	-
GME3360_g	723	2113	2493	149.354	171.768	0.201726	Up	2.19076e-06	3.48808e-06	-	GO:0000030//mannosyltransferase activity	-
GME2775_g	1074	2875	3703	136.801	171.755	0.328269	Up	4.0446e-20	1.01639e-19	-	-	-
GME4694_g	702	2512	2414	182.868	171.301	-0.0942745	Down	0.021849	0.0271084	-	-	-
GME3798_g	498	1106	1712	113.496	171.251	0.593468	Up	4.16676e-27	1.22947e-26	-	-	-
GME996_g	1113	2560	3824	117.544	171.152	0.542075	Up	6.61078e-50	2.93577e-49	-	GO:0005488//binding	-
GME3924_g	2079	1700	7138	41.7879	171.033	2.03312	Up	0	0	-	GO:0016740//transferase activity	-
GME1674_g	1251	4174	4284	170.511	170.589	0.000664153	Up	0.983262	0.984888	-	-	-
GME2201_g	1572	3126	5375	101.623	170.328	0.745083	Up	9.49058e-121	7.99685e-120	-	GO:0003824//catalytic activity	-
GME3663_g	543	5191	1856	488.548	170.27	-1.52068	Down	0	0	-	-	-
GME3255_g	618	1909	2111	157.861	170.161	0.108246	Up	0.0174927	0.0218489	-	-	-
GME2452_g	264	668	901	129.309	170.012	0.394815	Up	7.21754e-08	1.22957e-07	-	-	-
GME4481_g	2970	10190	10132	175.337	169.941	-0.0450988	Down	0.0258686	0.0318752	GO:0043234//protein complex;GO:0043231//intracellular membrane-bounded organelle	GO:0016836//hydro-lyase activity	GO:0009060//aerobic respiration;GO:0043648//dicarboxylic acid metabolic process
GME2295_g	441	1724	1504	199.781	169.89	-0.233819	Down	4.24954e-06	6.66743e-06	-	-	-
GME3826_g	390	1524	1329	199.699	169.754	-0.234386	Down	1.46555e-05	2.24205e-05	-	-	-
GME973_g	567	1289	1929	116.179	169.476	0.544737	Up	3.13232e-26	9.04955e-26	-	-	-
GME3745_g	720	2025	2448	143.73	169.371	0.236818	Up	4.38146e-08	7.53574e-08	GO:0030119//AP-type membrane coat adaptor complex	-	GO:0015031//protein transport
GME740_g	1584	7691	5384	248.133	169.32	-0.551357	Down	2.84016e-104	2.13342e-103	-	-	-
GME2579_g	2112	9854	7174	238.438	169.21	-0.494795	Down	1.29382e-109	9.98181e-109	-	-	-
GME1093_g	1290	6940	4380	274.932	169.139	-0.700869	Down	1.23773e-143	1.23137e-142	GO:0044424//intracellular part	GO:0016616//oxidoreductase activity, acting on the CH-OH group of donors, NAD or NADP as acceptor;GO:0048037//cofactor binding	GO:0006072//glycerol-3-phosphate metabolic process
GME3954_g	690	1884	2341	139.537	169.01	0.276462	Up	5.40022e-10	1.00786e-09	-	-	-
GME3452_g	945	2749	3205	148.662	168.949	0.184554	Up	8.36834e-07	1.36193e-06	-	-	-
GME1279_g	1230	3963	4171	164.655	168.925	0.0369366	Up	0.248504	0.276464	-	-	-
GME161_g	2760	9923	9353	183.734	168.811	-0.122211	Down	4.11648e-09	7.37314e-09	-	-	-
GME1359_g	1128	4110	3818	186.204	168.611	-0.143185	Down	1.00009e-05	1.5451e-05	GO:0016020//membrane	GO:0016747//transferase activity, transferring acyl groups other than amino-acyl groups	GO:0044238//primary metabolic process
GME2856_g	729	4053	2462	284.122	168.236	-0.756023	Down	2.04658e-96	1.45819e-95	-	GO:0003824//catalytic activity	GO:0008152//metabolic process
GME1794_g	939	3177	3164	172.905	167.853	-0.0427792	Down	0.23772	0.265442	-	-	-
GME3429_g	963	2899	3242	153.843	167.705	0.124465	Up	0.000733532	0.00102037	-	-	-
GME1366_g	897	1379	3012	78.5648	167.271	1.09024	Up	2.31836e-128	2.09952e-127	-	-	-
GME4567_g	2103	17311	7053	420.668	167.068	-1.33224	Down	0	0	GO:0044424//intracellular part	GO:0005515//protein binding;GO:0032559	GO:0044267//cellular protein metabolic process;GO:0050896//response to stimulus
GME2481_g	249	1084	835	222.478	167.05	-0.41338	Down	4.11618e-10	7.71485e-10	GO:0005740//mitochondrial envelope;GO:0016020//membrane	-	GO:0006605//protein targeting
GME3365_g	822	2520	2753	156.67	166.837	0.0907171	Up	0.022537	0.0279191	-	-	-
GME4566_g	1470	3290	4917	114.376	166.626	0.542827	Up	8.21054e-64	4.31454e-63	-	-	-
GME755_g	879	1273	2939	74.0109	166.56	1.17023	Up	3.6233e-140	3.51801e-139	-	-	-
GME1083_g	336	1840	1123	279.856	166.494	-0.749212	Down	4.31776e-44	1.74475e-43	-	-	-
GME1310_g	990	3357	3307	173.29	166.402	-0.0585132	Down	0.0978236	0.114234	-	-	-
GME2922_g	1332	33290	4448	1277.22	166.349	-2.94072	Down	0	0	-	GO:0003824//catalytic activity	-
GME339_g	747	1951	2486	133.473	165.783	0.312749	Up	6.45818e-13	1.33148e-12	-	GO:0032561//guanyl ribonucleotide binding	-
GME914_g	609	1847	2026	154.991	165.722	0.0965866	Up	0.0374074	0.0455947	-	GO:0016491//oxidoreductase activity	GO:0008152//metabolic process
GME1253_g	1476	1601	4906	55.4321	165.577	1.57871	Up	0	0	-	-	-
GME2413_g	1356	3197	4504	120.487	165.462	0.457624	Up	2.20836e-43	8.81343e-43	-	-	-
GME2076_g	762	2883	2529	193.351	165.33	-0.225868	Down	8.77176e-09	1.54711e-08	-	-	-
GME150_g	588	1827	1950	158.788	165.202	0.0571338	Up	0.223974	0.251077	-	-	-
GME287_g	1515	5432	5022	183.233	165.129	-0.150085	Down	1.05773e-07	1.79185e-07	-	-	-
GME2074_g	582	1198	1929	105.194	165.108	0.650362	Up	2.04904e-35	7.12678e-35	-	-	-
GME2019_g	3729	15801	12297	216.545	164.273	-0.398573	Down	9.31832e-118	7.67811e-117	GO:0043234//protein complex	GO:0032559;GO:0016728	GO:0006259//DNA metabolic process
GME4158_g	3873	11862	12770	156.519	164.249	0.0695475	Up	0.000156146	0.000225626	-	GO:0016624//oxidoreductase activity, acting on the aldehyde or oxo group of donors, disulfide as acceptor	GO:0008152//metabolic process
GME2455_g	2385	5132	7860	109.965	164.17	0.578144	Up	8.3137e-113	6.59245e-112	-	GO:0003824//catalytic activity	-
GME4558_g	233	837	767	183.58	163.983	-0.162865	Down	0.023864	0.0294952	-	-	-
GME279_g	873	2455	2872	143.712	163.881	0.189469	Up	1.72131e-06	2.75602e-06	-	-	-
GME4169_g	1455	5697	4783	200.096	163.756	-0.28915	Down	1.30318e-24	3.62244e-24	-	-	-
GME3060_g	1161	4296	3816	189.099	163.733	-0.207797	Down	9.10692e-11	1.75091e-10	-	GO:0046914//transition metal ion binding;GO:0051540;GO:0016783//sulfurtransferase activity	GO:0006768//biotin metabolic process
GME1378_g	597	1183	1962	101.267	163.713	0.693011	Up	4.63012e-40	1.75257e-39	GO:0030529//ribonucleoprotein complex	-	-
GME1019_g	849	2281	2787	137.301	163.527	0.252183	Up	5.50228e-10	1.02651e-09	-	GO:0003723//RNA binding	-
GME898_g	1377	15520	4519	575.989	163.481	-1.81692	Down	0	0	-	-	-
GME1377_g	1818	4938	5962	138.808	163.364	0.235006	Up	2.21278e-17	5.17419e-17	-	GO:0016491//oxidoreductase activity	-
GME2127_g	477	1276	1564	136.706	163.334	0.256748	Up	2.27422e-06	3.6174e-06	-	GO:0016791//phosphatase activity	-
GME2845_g	1467	6442	4805	224.412	163.163	-0.459836	Down	1.88569e-63	9.86626e-63	-	GO:0005506//iron ion binding	-
GME355_g	870	2061	2848	121.064	163.072	0.429741	Up	3.68008e-25	1.03904e-24	-	GO:0016772//transferase activity, transferring phosphorus-containing groups	GO:0008152//metabolic process
GME4000_g	1269	1928	4154	77.6429	163.066	1.07053	Up	3.44914e-171	3.86831e-170	-	-	-
GME270_g	732	2977	2396	207.838	163.055	-0.350095	Down	7.38446e-19	1.79247e-18	-	-	-
GME1261_g	1836	3956	6002	110.113	162.848	0.564537	Up	4.88028e-83	3.10709e-82	-	-	-
GME1235_g	1473	3291	4800	114.178	162.33	0.507645	Up	2.12848e-55	1.01401e-54	-	-	-
GME4413_g	777	2520	2527	165.743	162.011	-0.0328618	Down	0.41838	0.452972	-	GO:0016787//hydrolase activity	-
GME2119_g	876	6164	2844	359.596	161.728	-1.15281	Down	3.62596e-293	6.38828e-292	-	-	-
GME491_g	675	1370	2189	103.723	161.548	0.639232	Up	8.355e-39	3.10906e-38	-	-	-
GME3587_g	516	1585	1671	156.977	161.319	0.0393652	Up	0.436654	0.470549	-	-	-
GME3698_g	2049	5258	6600	131.14	160.458	0.291088	Up	6.88212e-28	2.06464e-27	-	-	-
GME2642_g	543	2466	1749	232.086	160.453	-0.532506	Down	1.22767e-32	4.0601e-32	-	-	-
GME1663_g	870	2747	2802	161.36	160.438	-0.00826368	Down	0.83091	0.846281	-	GO:0016879//ligase activity, forming carbon-nitrogen bonds	GO:0006464//protein modification process
GME1065_g	1800	3941	5785	111.89	160.099	0.516891	Up	1.49537e-68	8.35647e-68	-	GO:0016740//transferase activity	GO:0008152//metabolic process
GME3953_g	1245	4285	4001	175.889	160.088	-0.135798	Down	1.84384e-05	2.8066e-05	GO:0043231//intracellular membrane-bounded organelle	GO:0017136//NAD-dependent histone deacetylase activity	GO:0006476//protein deacetylation;GO:0006325//chromatin organization
GME1991_g	876	1152	2813	67.2055	159.965	1.25111	Up	5.67024e-149	5.77149e-148	GO:0044464//cell part	GO:0046914//transition metal ion binding	-
GME4393_g	771	1169	2471	77.4848	159.653	1.04296	Up	2.01258e-98	1.45972e-97	-	-	-
GME3466_g	756	1133	2419	76.5886	159.394	1.0574	Up	1.53586e-98	1.11731e-97	-	-	-
GME759_g	1731	12442	5528	367.324	159.085	-1.20725	Down	0	0	GO:0044424//intracellular part	GO:0032559;GO:0004779//sulfate adenylyltransferase activity	GO:0000097//sulfur amino acid biosynthetic process;GO:0006796//phosphate metabolic process
GME135_g	1557	2239	4961	73.4889	158.723	1.11091	Up	1.51204e-216	2.03495e-215	-	-	-
GME4517_g	999	8141	3181	416.455	158.62	-1.39259	Down	0	0	-	GO:0016701//oxidoreductase activity, acting on single donors with incorporation of molecular oxygen	GO:0008152//metabolic process
GME4391_g	420	1855	1337	225.71	158.577	-0.509283	Down	3.85698e-23	1.03875e-22	-	-	-
GME4100_g	1695	4522	5386	136.338	158.291	0.21539	Up	1.22397e-13	2.58507e-13	-	-	-
GME4350_g	1245	3501	3952	143.707	158.127	0.137952	Up	3.74568e-05	5.58738e-05	-	-	-
GME2963_g	1239	3437	3929	141.764	157.968	0.156149	Up	3.5157e-06	5.53757e-06	-	-	-
GME3409_g	1317	3787	4171	146.949	157.766	0.102474	Up	0.00154786	0.00210421	-	-	-
GME4013_g	732	1782	2313	124.409	157.407	0.339404	Up	6.78542e-14	1.44444e-13	-	-	-
GME1565_g	678	6501	2139	490.012	157.159	-1.64059	Down	0	0	-	-	-
GME1547_g	1050	6319	3311	307.55	157.083	-0.969293	Down	8.11028e-227	1.13567e-225	-	-	-
GME3040_g	372	1102	1171	151.389	156.81	0.0507531	Up	0.402158	0.436482	-	-	-
GME4323_g	1137	4460	3579	200.461	156.805	-0.354351	Down	4.78536e-28	1.44007e-27	-	-	-
GME771_g	1728	1520	5434	44.9527	156.652	1.80108	Up	0	0	-	-	GO:0006810//transport
GME3886_g	750	1390	2357	94.713	156.552	0.725003	Up	1.45353e-51	6.59395e-51	GO:0005622//intracellular	GO:0005488//binding	-
GME2444_g	741	2114	2328	145.795	156.503	0.102252	Up	0.0182917	0.0228293	GO:0031090//organelle membrane;GO:0043231//intracellular membrane-bounded organelle	-	GO:0006810//transport
GME1353_g	1062	4685	3336	225.445	156.481	-0.526793	Down	2.66888e-59	1.33582e-58	-	-	GO:0008152//metabolic process
GME4784_g	1197	2968	3757	126.714	156.353	0.303226	Up	9.08262e-18	2.13826e-17	GO:0043234//protein complex;GO:0044424//intracellular part	GO:0017111//nucleoside-triphosphatase activity;GO:0032559	GO:0009057//macromolecule catabolic process;GO:0009207
GME3779_g	756	2739	2371	185.151	156.232	-0.245017	Down	1.33851e-09	2.44812e-09	-	-	-
GME2987_g	1104	2450	3457	113.41	155.987	0.459875	Up	5.49272e-34	1.86491e-33	GO:0044464//cell part	GO:0032561//guanyl ribonucleotide binding	-
GME4549_g	984	2154	3079	111.868	155.874	0.47858	Up	1.22041e-32	4.03885e-32	-	-	-
GME3127_g	906	2704	2832	152.523	155.713	0.0298624	Up	0.441544	0.47529	-	-	-
GME509_g	933	2420	2908	132.553	155.264	0.228156	Up	8.53294e-09	1.50664e-08	GO:0031224//intrinsic to membrane	GO:0016709//oxidoreductase activity, acting on paired donors, with incorporation or reduction of molecular oxygen, NADH or NADPH as one donor, and incorporation of one atom of oxygen;GO:0046914//transition metal ion binding	GO:0006631//fatty acid metabolic process
GME688_g	645	1630	2000	129.147	154.465	0.258264	Up	7.60178e-08	1.29321e-07	-	-	-
GME1556_g	468	2921	1451	318.964	154.447	-1.04628	Down	6.39848e-120	5.33574e-119	-	-	-
GME978_g	1119	2016	3469	92.0697	154.431	0.74616	Up	8.42546e-79	5.14771e-78	-	-	-
GME4078_g	1353	5244	4170	198.071	153.531	-0.367484	Down	7.1504e-35	2.46926e-34	-	-	-
GME461_g	1194	4169	3676	178.437	153.366	-0.218428	Down	2.09988e-11	4.13238e-11	-	-	-
GME2208_g	1179	3766	3628	163.239	153.29	-0.0907223	Down	0.00686214	0.00886588	-	GO:0003824//catalytic activity	-
GME990_g	1416	6011	4349	216.94	152.998	-0.503785	Down	8.37658e-70	4.74118e-69	-	GO:0008238//exopeptidase activity	GO:0008152//metabolic process
GME2813_g	1254	5985	3851	243.906	152.98	-0.672982	Down	1.05689e-115	8.59165e-115	GO:0016020//membrane	GO:0003824//catalytic activity	GO:0006631//fatty acid metabolic process
GME1599_g	897	17083	2754	973.258	152.943	-2.66982	Down	0	0	-	-	-
GME116_g	417	940	1280	115.199	152.909	0.408547	Up	3.41346e-11	6.65254e-11	-	-	-
GME1512_g	1101	3610	3378	167.562	152.838	-0.132693	Down	0.000121355	0.000176195	-	GO:0003824//catalytic activity	GO:0008652//cellular amino acid biosynthetic process
GME2960_g	657	2028	2014	157.746	152.705	-0.0468577	Down	0.301804	0.331423	-	GO:0016853//isomerase activity	GO:0006694//steroid biosynthetic process;GO:0006720//isoprenoid metabolic process
GME1588_g	648	1815	1985	143.139	152.597	0.0923057	Up	0.0488086	0.0586648	GO:0016020//membrane	-	GO:0008104//protein localization;GO:0006810//transport
GME1256_g	546	1375	1667	128.696	152.09	0.240959	Up	4.36722e-06	6.84542e-06	-	-	-
GME2528_g	1161	5326	3534	234.436	151.633	-0.628614	Down	1.25064e-91	8.59482e-91	-	-	-
GME2175_g	651	1571	1981	123.325	151.587	0.297682	Up	9.05424e-10	1.67179e-09	-	GO:0016780//phosphotransferase activity, for other substituted phosphate groups	GO:0006644//phospholipid metabolic process
GME3726_g	2211	10076	6720	232.893	151.405	-0.621254	Down	4.5575e-168	4.99572e-167	-	-	-
GME1138_g	2289	3673	6955	82.0033	151.36	0.884228	Up	3.58148e-208	4.59055e-207	-	GO:0004672//protein kinase activity;GO:0000166//nucleotide binding	-
GME3697_g	900	2542	2734	144.341	151.327	0.0681855	Up	0.0862838	0.101271	-	GO:0005488//binding	-
GME3185_g	1230	5270	3735	218.958	151.267	-0.533558	Down	5.41812e-68	2.99667e-67	-	-	-
GME4301_g	1668	2827	5061	86.6136	151.147	0.803287	Up	2.32696e-129	2.1192e-128	-	-	-
GME395_g	1146	2471	3473	110.191	150.966	0.454224	Up	2.09138e-33	7.02686e-33	-	-	-
GME4067_g	180	1030	545	292.429	150.828	-0.95518	Down	1.2753e-37	4.63529e-37	GO:0016020//membrane;GO:0005739//mitochondrion	-	-
GME1987_g	744	2297	2250	157.777	150.65	-0.0666896	Down	0.119101	0.137687	-	-	-
GME1799_g	1506	3609	4541	122.467	150.205	0.294547	Up	4.22252e-20	1.06056e-19	-	GO:0016829//lyase activity	-
GME328_g	2013	13775	6066	349.707	150.113	-1.2201	Down	0	0	-	-	-
GME1373_g	624	1154	1876	94.5099	149.764	0.664153	Up	9.92332e-36	3.46637e-35	-	-	-
GME419_g	1389	3153	4167	116.005	149.445	0.36542	Up	4.34326e-27	1.27999e-26	-	GO:0016740//transferase activity	GO:0006520//cellular amino acid metabolic process
GME1529_g	603	2223	1804	188.399	149.032	-0.338172	Down	1.18912e-13	2.51366e-13	-	-	-
GME4046_g	2673	7428	7990	142.013	148.904	0.068358	Up	0.00327994	0.00435378	-	-	-
GME3021_g	675	1048	2015	79.3439	148.707	0.906277	Up	3.28276e-64	1.73825e-63	-	-	-
GME4814_g	192	452	573	120.308	148.666	0.305349	Up	0.000743926	0.00103454	-	-	-
GME2212_g	819	3123	2443	194.87	148.593	-0.391142	Down	6.96542e-24	1.91529e-23	-	-	-
GME3499_g	2370	9765	7057	210.562	148.331	-0.505429	Down	7.20102e-113	5.7195e-112	-	-	-
GME617_g	393	1149	1170	149.411	148.304	-0.010734	Down	0.857588	0.870342	GO:0032991//macromolecular complex	GO:0005488//binding	-
GME552_g	495	1221	1471	126.057	148.036	0.23187	Up	3.20606e-05	4.81058e-05	GO:0043231//intracellular membrane-bounded organelle	GO:0003676//nucleic acid binding	GO:0010467//gene expression
GME3641_g	528	2012	1568	194.738	147.935	-0.396568	Down	2.55462e-16	5.82453e-16	-	-	-
GME1618_g	1377	3517	4084	130.525	147.744	0.178774	Up	6.94136e-08	1.18294e-07	-	-	-
GME2529_g	1521	3488	4511	117.193	147.742	0.334184	Up	6.21766e-25	1.74534e-24	-	GO:0016301//kinase activity;GO:0016787//hydrolase activity	GO:0006000//fructose metabolic process
GME1595_g	1557	12672	4617	415.923	147.717	-1.49348	Down	0	0	-	-	-
GME187_g	285	954	845	171.064	147.697	-0.211902	Down	0.00185952	0.00250887	-	-	-
GME2324_g	525	1765	1549	171.807	146.978	-0.225195	Down	7.18198e-06	1.11707e-05	-	-	-
GME4445_g	1119	2542	3298	116.092	146.818	0.338764	Up	4.23442e-19	1.03146e-18	-	GO:0046872//metal ion binding;GO:0016616//oxidoreductase activity, acting on the CH-OH group of donors, NAD or NADP as acceptor	GO:0008152//metabolic process
GME757_g	852	3301	2511	197.999	146.814	-0.431505	Down	7.39498e-30	2.31901e-29	-	-	-
GME3445_g	999	4682	2936	239.509	146.403	-0.710137	Down	9.04846e-100	6.62232e-99	-	GO:0003824//catalytic activity	-
GME2335_g	1275	4432	3740	177.642	146.124	-0.281783	Down	1.21383e-18	2.92441e-18	GO:0044424//intracellular part	GO:0016879//ligase activity, forming carbon-nitrogen bonds;GO:0032559	GO:0006525//arginine metabolic process
GME4764_g	1413	4538	4140	164.126	145.954	-0.16929	Down	4.68236e-08	8.04184e-08	-	-	-
GME4830_g	411	775	1204	96.3643	145.93	0.598703	Up	8.0254e-20	1.99503e-19	-	GO:0022892	GO:0006810//transport
GME3157_g	1317	2298	3853	89.1703	145.738	0.70874	Up	5.67566e-80	3.51195e-79	GO:0044424//intracellular part	GO:0003747//translation release factor activity	GO:0006412//translation
GME1925_g	1095	7798	3200	363.936	145.578	-1.3219	Down	0	0	-	GO:0008081//phosphoric diester hydrolase activity	GO:0019400
GME144_g	3009	6987	8787	118.666	145.471	0.293834	Up	3.35764e-37	1.20502e-36	-	-	-
GME4767_g	2805	9248	8191	168.489	145.467	-0.211966	Down	3.22538e-22	8.52535e-22	-	GO:0032561//guanyl ribonucleotide binding;GO:0017111//nucleoside-triphosphatase activity	GO:0009207
GME4853_g	231	329	673	72.7847	145.132	0.995655	Up	4.0262e-26	1.16251e-25	-	-	-
GME4810_g	1524	2333	4438	78.2323	145.065	0.89086	Up	3.06944e-135	2.89892e-134	-	-	-
GME106_g	1446	6153	4193	217.458	144.449	-0.590171	Down	1.71753e-94	1.20426e-93	-	GO:0016769//transferase activity, transferring nitrogenous groups	-
GME445_g	792	1343	2296	86.6577	144.413	0.7368	Up	1.16255e-51	5.28382e-51	-	-	-
GME296_g	4959	12233	14373	126.065	144.382	0.195719	Up	2.34778e-28	7.10937e-28	GO:0016020//membrane	GO:0016757//transferase activity, transferring glycosyl groups	-
GME2510_g	1011	3097	2929	156.548	144.32	-0.117327	Down	0.00159972	0.00217044	-	-	-
GME639_g	2946	10631	8530	184.416	144.237	-0.354523	Down	1.62724e-64	8.67326e-64	-	-	-
GME2194_g	1806	13328	5227	377.141	144.176	-1.38727	Down	0	0	-	-	-
GME2832_g	2349	5063	6793	110.149	144.058	0.387193	Up	8.12254e-48	3.53265e-47	-	-	-
GME1250_g	414	6169	1194	761.501	143.669	-2.4061	Down	0	0	-	-	-
GME4437_g	516	1417	1488	140.338	143.652	0.033671	Up	0.529752	0.561999	-	-	-
GME447_g	618	1518	1781	125.528	143.56	0.193652	Up	0.000119555	0.000173687	-	-	-
GME868_g	951	1953	2739	104.949	143.473	0.451094	Up	2.22264e-26	6.43291e-26	-	-	-
GME2843_g	1791	4957	5153	141.442	143.326	0.0190816	Up	0.506282	0.5397	-	GO:0004672//protein kinase activity	-
GME3561_g	606	1261	1742	106.34	143.197	0.429313	Up	5.68002e-16	1.28058e-15	GO:0033176;GO:0031224//intrinsic to membrane	GO:0015077//monovalent inorganic cation transmembrane transporter activity;GO:0003824//catalytic activity	GO:0015988//energy coupled proton transport, against electrochemical gradient
GME2639_g	1086	1729	3121	81.362	143.16	0.815207	Up	1.59832e-82	1.01095e-81	-	-	-
GME3329_g	462	1092	1327	120.792	143.083	0.244332	Up	3.28628e-05	4.92637e-05	GO:0005667//transcription factor complex	GO:0030528//transcription regulator activity	GO:0006352//transcription initiation, DNA-dependent
GME482_g	396	662	1135	85.4317	142.778	0.740925	Up	1.23702e-26	3.59961e-26	-	GO:0005488//binding	GO:0044238//primary metabolic process;GO:0044260
GME4818_g	858	2746	2459	163.557	142.768	-0.196124	Down	9.56914e-07	1.55007e-06	-	-	-
GME179_g	483	1599	1384	169.183	142.741	-0.24519	Down	3.56676e-06	5.61617e-06	-	GO:0003824//catalytic activity	GO:0008152//metabolic process
GME3388_g	519	1327	1485	130.665	142.534	0.125431	Up	0.0213202	0.0264727	-	-	-
GME2088_g	786	1556	2242	101.168	142.093	0.49008	Up	3.2215e-25	9.13292e-25	-	-	-
GME3617_g	2577	5665	7341	112.342	141.906	0.337037	Up	3.89484e-40	1.47656e-39	-	-	-
GME2179_g	1554	5507	4418	181.101	141.623	-0.354737	Down	2.64338e-34	9.05741e-34	-	-	-
GME3821_g	267	689	759	131.876	141.609	0.102732	Up	0.17609	0.200507	-	-	-
GME1082_g	1086	1974	3087	92.891	141.601	0.60822	Up	1.41561e-49	6.26932e-49	-	-	-
GME329_g	1542	2734	4382	90.6088	141.562	0.643713	Up	8.02132e-77	4.80981e-76	-	-	-
GME4201_g	864	2474	2453	146.333	141.43	-0.049162	Down	0.231678	0.259233	GO:0031224//intrinsic to membrane	-	GO:0051234//establishment of localization
GME319_g	276	993	783	183.864	141.323	-0.379645	Down	3.28844e-08	5.68206e-08	GO:0019866//organelle inner membrane;GO:0005758//mitochondrial intermembrane space	GO:0043169//cation binding	GO:0006612//protein targeting to membrane
GME3581_g	963	3289	2730	174.54	141.22	-0.305612	Down	2.39512e-16	5.46602e-16	-	-	-
GME183_g	2238	5588	6335	127.601	141.009	0.144149	Up	5.08038e-08	8.70691e-08	-	GO:0016744	-
GME1932_g	666	1585	1885	121.622	140.993	0.213218	Up	1.40604e-05	2.15442e-05	-	-	-
GME4462_g	1845	10998	5205	304.631	140.535	-1.11613	Down	0	0	-	-	-
GME810_g	978	2382	2755	124.468	140.327	0.173015	Up	1.78223e-05	2.71453e-05	-	GO:0003824//catalytic activity;GO:0005488//binding	GO:0008152//metabolic process
GME3253_g	1605	6322	4515	201.296	140.133	-0.522519	Down	3.09462e-78	1.88597e-77	-	-	-
GME2561_g	3456	6778	9715	100.227	140.032	0.482491	Up	1.30263e-100	9.577e-100	GO:0012507//ER to Golgi transport vesicle membrane	GO:0046914//transition metal ion binding	GO:0048193//Golgi vesicle transport;GO:0015031//protein transport
GME433_g	1023	2005	2875	100.16	139.998	0.483096	Up	4.32748e-31	1.39221e-30	-	-	-
GME2241_g	552	2060	1551	190.715	139.969	-0.446309	Down	2.24774e-20	5.66613e-20	-	-	-
GME4748_g	867	1512	2436	89.1228	139.964	0.651192	Up	2.2812e-44	9.27216e-44	-	-	-
GME90_g	993	3285	2778	169.061	139.361	-0.27871	Down	5.96506e-14	1.2726e-13	-	-	-
	276	1355	772	250.892	139.337	-0.848484	Down	2.1732e-40	8.25816e-40	-	-	-
GME762_g	780	2707	2179	177.358	139.162	-0.349892	Down	2.8506e-17	6.64637e-17	-	-	-
GME2433_g	1761	3852	4915	111.785	139.035	0.31472	Up	2.6594e-24	7.35014e-24	-	-	-
GME3422_g	2034	5771	5673	144.996	138.938	-0.0615732	Down	0.022439	0.0278048	GO:0012505//endomembrane system;GO:0043231//intracellular membrane-bounded organelle;GO:0044444//cytoplasmic part;GO:0016020//membrane;GO:0044446//intracellular organelle part	-	GO:0006810//transport
GME3515_g	1245	2416	3469	99.1708	138.801	0.485036	Up	1.9978e-37	7.21263e-37	-	-	-
GME4678_g	2091	1323	5825	32.3342	138.772	2.10158	Up	0	0	-	-	-
GME108_g	606	2722	1686	229.547	138.594	-0.727926	Down	2.63808e-61	1.34684e-60	GO:0044424//intracellular part	GO:0016836//hydro-lyase activity	GO:0006547//histidine metabolic process
GME3113_g	546	1000	1517	93.5974	138.405	0.564357	Up	2.9957e-22	7.93124e-22	GO:0044464//cell part;GO:0032991//macromolecular complex	GO:0003723//RNA binding	-
GME334_g	537	1113	1490	105.92	138.22	0.383995	Up	1.47944e-11	2.93165e-11	-	-	-
GME808_g	1260	1879	3496	76.2101	138.217	0.858876	Up	1.23681e-100	9.10689e-100	-	-	-
GME3239_g	150	488	416	166.259	138.153	-0.267161	Down	0.00545804	0.00712206	GO:0032991//macromolecular complex	GO:0005488//binding	-
GME2886_g	843	1605	2330	97.2979	137.685	0.500893	Up	3.8471e-27	1.13584e-26	-	-	-
GME3847_g	2802	12554	7731	228.966	137.444	-0.736284	Down	2.97172e-281	5.08763e-280	-	GO:0016787//hydrolase activity	-
GME3274_g	417	689	1150	84.4383	137.379	0.702194	Up	1.07687e-24	3.00024e-24	GO:0000785//chromatin;GO:0043231//intracellular membrane-bounded organelle	GO:0003676//nucleic acid binding	GO:0006259//DNA metabolic process;GO:0033554//cellular response to stress;GO:0034728
GME2819_g	1404	6950	3856	252.973	136.814	-0.886772	Down	6.1927e-215	8.24276e-214	-	GO:0031420;GO:0016301//kinase activity;GO:0032559	GO:0006796//phosphate metabolic process;GO:0006007//glucose catabolic process
GME4553_g	312	668	854	109.415	136.352	0.317524	Up	1.92158e-05	2.92127e-05	-	-	-
GME4_g	609	1464	1666	122.851	136.275	0.149609	Up	0.00377298	0.00498231	GO:0016020//membrane	GO:0046914//transition metal ion binding	GO:0043623//cellular protein complex assembly
GME861_g	921	6967	2519	386.583	136.247	-1.50455	Down	0	0	-	-	-
GME2032_g	759	1533	2067	103.218	135.662	0.394317	Up	3.64466e-16	8.26703e-16	-	-	-
GME3822_g	462	987	1257	109.177	135.535	0.311999	Up	3.38698e-07	5.60831e-07	-	-	-
GME737_g	426	1150	1159	137.957	135.529	-0.025617	Down	0.669488	0.694576	-	-	-
GME3417_g	1353	3452	3678	130.385	135.417	0.0546253	Up	0.110106	0.127807	GO:0032991//macromolecular complex;GO:0015630//microtubule cytoskeleton	GO:0017111//nucleoside-triphosphatase activity;GO:0032561//guanyl ribonucleotide binding	GO:0043623//cellular protein complex assembly;GO:0009207;GO:0007017//microtubule-based process
GME4093_g	1257	6037	3412	245.438	135.217	-0.860078	Down	1.29491e-177	1.47968e-176	-	-	-
GME691_g	1389	4521	3769	166.337	135.171	-0.299324	Down	4.22e-21	1.08524e-20	-	-	-
GME1216_g	879	1364	2384	79.3016	135.107	0.768677	Up	1.57881e-57	7.69549e-57	-	-	-
GME4827_g	1167	2067	3164	90.5161	135.059	0.577347	Up	2.13362e-46	8.95788e-46	-	-	-
GME3248_g	315	848	854	137.576	135.054	-0.0266919	Down	0.702526	0.725589	-	-	-
GME4436_g	663	1107	1796	85.3277	134.943	0.661268	Up	4.99152e-34	1.69831e-33	GO:0043231//intracellular membrane-bounded organelle;GO:0044425//membrane part	-	GO:0006810//transport
GME1738_g	552	1025	1491	94.8945	134.554	0.503793	Up	4.1001e-18	9.76646e-18	-	-	-
GME3278_g	492	1284	1327	133.369	134.358	0.0106594	Up	0.850584	0.863777	-	-	-
GME929_g	1188	3191	3201	137.267	134.223	-0.0323497	Down	0.369998	0.402841	-	GO:0004672//protein kinase activity;GO:0032559	GO:0006464//protein modification process
GME277_g	1581	2815	4252	90.9919	133.974	0.558143	Up	3.40982e-58	1.68063e-57	-	-	-
GME543_g	444	760	1193	87.4756	133.849	0.613659	Up	1.80096e-20	4.55172e-20	-	-	-
GME3094_g	918	2123	2466	118.185	133.816	0.179205	Up	2.6703e-05	4.02289e-05	-	-	-
GME1535_g	870	2121	2337	124.588	133.813	0.103049	Up	0.0172036	0.0214989	GO:0005789//endoplasmic reticulum membrane;GO:0031224//intrinsic to membrane	-	GO:0006810//transport
GME3250_g	1626	3760	4366	118.174	133.759	0.178716	Up	2.48894e-08	4.316e-08	-	-	-
GME3436_g	3489	9433	9364	138.167	133.696	-0.0474555	Down	0.024138	0.029811	-	-	-
GME4275_g	831	1449	2230	89.1094	133.679	0.585122	Up	5.64746e-34	1.9161e-33	-	-	-
GME4475_g	3303	8402	8860	129.996	133.624	0.0397102	Up	0.0706766	0.0836415	-	GO:0017111//nucleoside-triphosphatase activity;GO:0008135//translation factor activity, nucleic acid binding;GO:0032561//guanyl ribonucleotide binding	GO:0006412//translation;GO:0009207
GME320_g	978	3234	2623	168.989	133.604	-0.338966	Down	3.04008e-19	7.42399e-19	-	GO:0008415//acyltransferase activity	GO:0008152//metabolic process
GME2138_g	1491	7603	3998	260.593	133.575	-0.964154	Down	4.30396e-270	7.06871e-269	GO:0032156	GO:0032561//guanyl ribonucleotide binding	GO:0009987//cellular process
GME4023_g	363	1757	973	247.355	133.526	-0.889466	Down	4.91262e-56	2.36362e-55	-	-	-
GME1971_g	438	788	1174	91.9408	133.522	0.538301	Up	2.93106e-16	6.6734e-16	-	-	-
GME2794_g	612	3739	1639	312.22	133.409	-1.2267	Down	5.44062e-197	6.79376e-196	-	-	-
GME2172_g	801	2383	2144	152.036	133.337	-0.189338	Down	1.02366e-05	1.58101e-05	-	-	-
GME3179_g	1335	4336	3567	165.983	133.101	-0.318517	Down	1.22376e-22	3.25954e-22	-	-	-
GME3449_g	1896	3412	5064	91.9659	133.05	0.532796	Up	1.52568e-63	7.99129e-63	-	-	-
GME3662_g	3519	8533	9397	123.919	133.024	0.102283	Up	2.1047e-06	3.35326e-06	-	GO:0008233//peptidase activity	-
GME4168_g	651	1182	1736	92.7882	132.84	0.517673	Up	8.24654e-22	2.15854e-21	-	-	-
GME2190_g	2127	8247	5665	198.146	132.676	-0.578657	Down	1.13741e-121	9.68498e-121	-	GO:0016829//lyase activity	GO:0006568//tryptophan metabolic process;GO:0008652//cellular amino acid biosynthetic process
GME4507_g	624	1296	1660	106.139	132.52	0.320254	Up	1.87431e-09	3.40879e-09	-	-	-
GME4525_g	993	2606	2633	134.116	132.087	-0.0219933	Down	0.58104	0.610792	-	-	-
GME4660_g	771	2798	2044	185.46	132.064	-0.489864	Down	7.58166e-32	2.47528e-31	GO:0005839//proteasome core complex;GO:0043231//intracellular membrane-bounded organelle	GO:0004175//endopeptidase activity	GO:0019941//modification-dependent protein catabolic process
GME4610_g	312	831	827	136.114	132.041	-0.0438249	Down	0.536146	0.568284	-	-	-
GME4386_g	1554	1205	4114	39.6271	131.878	1.73464	Up	0	0	-	-	-
GME3406_g	1287	5413	3407	214.939	131.872	-0.70479	Down	1.48842e-113	1.18804e-112	-	GO:0008483//transaminase activity	-
GME1282_g	1221	2060	3224	86.2199	131.534	0.609344	Up	7.3194e-52	3.33608e-51	-	GO:0046872//metal ion binding;GO:0016728	GO:0009132//nucleoside diphosphate metabolic process
GME3292_g	834	1976	2190	121.081	130.809	0.111484	Up	0.0127286	0.0160935	-	GO:0016791//phosphatase activity	-
GME2250_g	1230	2940	3229	122.151	130.774	0.0984076	Up	0.00743956	0.0095889	-	GO:0016879//ligase activity, forming carbon-nitrogen bonds;GO:0032559	GO:0006464//protein modification process
GME3302_g	633	863	1658	69.6728	130.479	0.905148	Up	4.82028e-53	2.2221e-52	-	-	-
GME255_g	165	1236	432	382.817	130.424	-1.55344	Down	2.36526e-94	1.65602e-93	GO:0030529//ribonucleoprotein complex	GO:0005198//structural molecule activity	GO:0010467//gene expression
GME1109_g	531	1828	1387	175.929	130.119	-0.435162	Down	1.70904e-17	4.0079e-17	-	GO:0008415//acyltransferase activity	-
GME4662_g	1080	4370	2820	206.783	130.072	-0.668802	Down	4.34238e-84	2.794e-83	-	-	-
GME1941_g	960	2685	2505	142.932	129.986	-0.136975	Down	0.00062854	0.000878868	-	GO:0008135//translation factor activity, nucleic acid binding	GO:0006412//translation
GME2456_g	2241	3841	5847	87.5908	129.972	0.569351	Up	3.67252e-82	2.30484e-81	-	-	-
GME3209_g	1293	1867	3371	73.7908	129.873	0.815591	Up	4.71552e-89	3.17757e-88	-	-	-
GME2132_g	2127	5587	5543	134.235	129.818	-0.0482705	Down	0.0775682	0.0914176	-	GO:0016301//kinase activity	GO:0008152//metabolic process
GME1759_g	1449	4778	3775	168.513	129.78	-0.376794	Down	2.25742e-33	7.57424e-33	-	-	-
GME1816_g	1524	3307	3970	110.893	129.767	0.226752	Up	2.26624e-11	4.45253e-11	-	-	-
GME4664_g	1134	2915	2954	131.366	129.765	-0.0176898	Down	0.638472	0.665676	-	GO:0016491//oxidoreductase activity;GO:0050662//coenzyme binding	GO:0008152//metabolic process
GME1169_g	246	598	640	124.229	129.6	0.0610627	Up	0.457178	0.49081	-	-	-
GME1251_g	768	1468	1996	97.6835	129.467	0.406396	Up	1.77218e-16	4.05968e-16	-	GO:0016861//intramolecular oxidoreductase activity, interconverting aldoses and ketoses	GO:0006547//histidine metabolic process
GME1450_g	594	644	1542	55.4059	129.317	1.22281	Up	1.12554e-79	6.93795e-79	GO:0044464//cell part	GO:0000166//nucleotide binding	GO:0007165//signal transduction
GME317_g	990	2029	2568	104.738	129.217	0.303013	Up	1.31616e-12	2.69517e-12	-	-	-
GME202_g	1362	4212	3526	158.04	128.963	-0.293337	Down	4.40404e-19	1.07224e-18	-	-	-
GME795_g	891	1496	2304	85.8045	128.814	0.586167	Up	3.74564e-35	1.29719e-34	-	GO:0003824//catalytic activity	-
GME2936_g	1872	5515	4839	150.555	128.768	-0.225516	Down	1.93966e-15	4.32077e-15	-	-	-
GME2953_g	2529	3645	6535	73.6555	128.723	0.805405	Up	3.36202e-167	3.66869e-166	-	GO:0016829//lyase activity	-
GME2967_g	1344	1112	3471	42.2826	128.651	1.60533	Up	4.04182e-266	6.57135e-265	-	-	-
GME3347_g	246	742	635	154.143	128.587	-0.261526	Down	0.000785504	0.00108985	-	-	-
GME389_g	312	613	805	100.407	128.529	0.356238	Up	3.76528e-06	5.91914e-06	-	GO:0016772//transferase activity, transferring phosphorus-containing groups;GO:0019887//protein kinase regulator activity	GO:0006796//phosphate metabolic process
GME4701_g	330	2320	851	359.278	128.462	-1.48376	Down	4.86804e-164	5.26465e-163	-	-	-
GME2789_g	690	2576	1778	190.789	128.364	-0.571741	Down	1.87636e-38	6.94498e-38	-	-	-
GME2772_g	2715	3867	6995	72.7881	128.344	0.818246	Up	1.07605e-183	1.25324e-182	-	-	-
GME263_g	822	1951	2117	121.295	128.295	0.0809438	Up	0.0738092	0.0871783	-	-	-
GME2904_g	906	2053	2333	115.802	128.276	0.147589	Up	0.000717344	0.000998716	-	-	-
GME4443_g	1215	2760	3124	116.088	128.084	0.141862	Up	0.000165477	0.000238825	-	-	-
GME3163_g	519	1265	1334	124.56	128.041	0.0397576	Up	0.48281	0.516155	-	-	-
GME1967_g	339	715	871	107.786	127.99	0.247866	Up	0.000648842	0.000906209	-	-	-
GME4667_g	909	3650	2333	205.204	127.853	-0.682574	Down	4.63602e-73	2.6997e-72	-	-	-
GME4536_g	861	2064	2209	122.508	127.806	0.0610867	Up	0.166681	0.190375	-	-	-
GME3286_g	1038	5478	2663	269.7	127.801	-1.07746	Down	5.23688e-234	7.59661e-233	-	GO:0046914//transition metal ion binding	-
GME3620_g	1611	4234	4133	134.311	127.799	-0.0716956	Down	0.0230362	0.0285157	-	-	-
GME1891_g	930	1827	2381	100.395	127.537	0.345227	Up	1.12813e-14	2.45543e-14	-	-	-
GME3249_g	1953	3820	4997	99.9579	127.458	0.350626	Up	7.01334e-30	2.20361e-29	-	GO:0016861//intramolecular oxidoreductase activity, interconverting aldoses and ketoses	GO:0006098//pentose-phosphate shunt
GME2136_g	747	1672	1908	114.386	127.238	0.153623	Up	0.00146846	0.00200188	-	-	-
GME1087_g	1704	3916	4346	117.444	127.051	0.113444	Up	0.000356442	0.000504959	-	-	-
GME2477_g	2622	3198	6686	62.3307	127.026	1.02711	Up	1.88505e-256	2.97495e-255	-	-	-
GME2620_g	1719	2832	4381	84.1925	126.957	0.592575	Up	1.64343e-66	8.93652e-66	-	GO:0016879//ligase activity, forming carbon-nitrogen bonds;GO:0032559	GO:0006464//protein modification process
GME1328_g	936	3240	2385	176.899	126.932	-0.478868	Down	3.45722e-35	1.19901e-34	-	-	-
GME4583_g	426	1422	1085	170.587	126.876	-0.42709	Down	1.60433e-13	3.37516e-13	-	-	-
GME3505_g	2484	4941	6324	101.653	126.823	0.319171	Up	1.40122e-31	4.55021e-31	-	-	-
GME920_g	645	1976	1642	156.561	126.816	-0.303993	Down	2.5486e-10	4.8084e-10	-	GO:0016741	GO:0008152//metabolic process
GME2559_g	2283	3527	5806	78.9507	126.686	0.682239	Up	6.39382e-112	5.02891e-111	-	GO:0051536//iron-sulfur cluster binding;GO:0016836//hydro-lyase activity	GO:0008652//cellular amino acid biosynthetic process;GO:0009081//branched chain family amino acid metabolic process
GME1701_g	1017	1279	2586	64.2696	126.668	0.978842	Up	6.97192e-93	4.83939e-92	-	-	-
GME4062_g	1896	9234	4817	248.89	126.56	-0.975685	Down	0	0	-	GO:0046872//metal ion binding;GO:0016491//oxidoreductase activity	-
GME4270_g	519	1472	1318	144.943	126.505	-0.196291	Down	0.00032999	0.000468307	-	-	-
GME4174_g	1071	2341	2717	111.704	126.374	0.178026	Up	1.18439e-05	1.82229e-05	-	-	-
GME480_g	1416	3058	3585	110.365	126.12	0.192521	Up	5.70046e-08	9.74893e-08	-	-	-
GME638_g	1668	3915	4223	119.948	126.12	0.0723922	Up	0.0237008	0.0293009	-	-	-
GME160_g	1302	2089	3296	81.9943	126.106	0.62104	Up	9.51116e-55	4.48701e-54	-	-	-
GME2379_g	1431	2730	3622	97.4943	126.086	0.371022	Up	2.13028e-24	5.8911e-24	-	-	-
GME1972_g	2289	7460	5791	166.552	126.028	-0.402227	Down	1.58892e-57	7.73701e-57	-	-	-
GME1267_g	3024	12324	7643	208.27	125.904	-0.726123	Down	1.44797e-269	2.37008e-268	-	-	-
GME640_g	531	1960	1342	188.633	125.898	-0.583333	Down	1.08445e-30	3.46582e-30	-	-	-
GME4242_g	936	2596	2364	141.738	125.815	-0.171924	Down	2.73866e-05	4.12331e-05	-	-	-
GME2505_g	2295	4118	5786	91.698	125.59	0.453759	Up	2.1269e-54	9.96599e-54	-	GO:0003824//catalytic activity	-
GME1016_g	1545	2599	3894	85.9674	125.553	0.546433	Up	1.6737e-51	7.58566e-51	-	-	-
GME4352_g	906	2971	2282	167.583	125.472	-0.417514	Down	1.56211e-25	4.45725e-25	-	-	-
GME3340_g	438	1095	1103	127.76	125.447	-0.0263618	Down	0.668232	0.693421	-	-	-
GME710_g	975	1921	2455	100.688	125.431	0.317002	Up	4.57814e-13	9.4791e-13	GO:0044424//intracellular part	GO:0008135//translation factor activity, nucleic acid binding	GO:0006412//translation
GME838_g	2025	1985	5091	50.0947	125.238	1.32195	Up	9.94872e-292	1.74013e-290	-	-	-
GME4863_g	804	1304	2017	82.8853	124.971	0.592403	Up	1.5178e-31	4.92548e-31	-	-	-
GME4855_g	1779	21506	4462	617.789	124.943	-2.30584	Down	0	0	-	-	-
GME4098_g	1941	5900	4858	155.34	124.678	-0.317216	Down	5.39152e-30	1.69623e-29	-	-	-
GME4048_g	1482	2740	3709	94.4841	124.672	0.399991	Up	1.87127e-28	5.68063e-28	GO:0044424//intracellular part	GO:0016462//pyrophosphatase activity;GO:0032559	GO:0009057//macromolecule catabolic process
GME2331_g	849	1831	2124	110.214	124.625	0.177288	Up	0.000114652	0.000166764	-	-	-
GME4331_g	660	1414	1650	109.487	124.537	0.18582	Up	0.000373886	0.000528899	-	-	-
GME2401_g	693	1167	1732	86.0585	124.501	0.532771	Up	7.6153e-23	2.04072e-22	-	-	-
GME781_g	1629	3295	4070	103.369	124.461	0.267887	Up	1.97617e-15	4.40007e-15	-	GO:0004672//protein kinase activity;GO:0000166//nucleotide binding	-
GME3665_g	2316	11926	5776	263.156	124.236	-1.08283	Down	0	0	-	GO:0000166//nucleotide binding	-
GME3947_g	462	738	1152	81.6339	124.214	0.605584	Up	2.14882e-19	5.26874e-19	-	-	-
GME2478_g	1218	1489	3036	62.4746	124.169	0.990964	Up	6.4732e-111	5.05035e-110	-	-	GO:0006810//transport
GME1765_g	423	880	1054	106.316	124.125	0.223436	Up	0.000682686	0.000951831	-	-	-
GME1391_g	621	1441	1547	118.585	124.096	0.0655391	Up	0.21477	0.241654	-	-	-
GME3443_g	1191	2098	2964	90.0223	123.973	0.461667	Up	1.40917e-29	4.39628e-29	-	GO:0016769//transferase activity, transferring nitrogenous groups	GO:0008652//cellular amino acid biosynthetic process
GME169_g	396	1101	985	142.085	123.908	-0.197483	Down	0.00178803	0.00241646	GO:0043231//intracellular membrane-bounded organelle;GO:0030529//ribonucleoprotein complex	GO:0005198//structural molecule activity	GO:0010467//gene expression
GME3578_g	450	1523	1119	172.959	123.873	-0.48157	Down	1.47305e-17	3.45949e-17	-	-	-
GME3992_g	1830	6277	4547	175.29	123.775	-0.502024	Down	2.3363e-72	1.35399e-71	-	-	-
GME2866_g	804	2108	1996	133.989	123.67	-0.115627	Down	0.0102664	0.0130862	-	-	-
GME4608_g	1662	4401	4125	135.325	123.638	-0.130301	Down	3.0615e-05	4.59652e-05	-	GO:0016301//kinase activity	GO:0005975//carbohydrate metabolic process;GO:0006796//phosphate metabolic process
GME439_g	777	1320	1926	86.8179	123.479	0.508206	Up	2.78646e-23	7.55056e-23	-	GO:0008168//methyltransferase activity	GO:0044237//cellular metabolic process
GME2761_g	1389	2177	3443	80.0963	123.479	0.624461	Up	1.18074e-57	5.76099e-57	-	GO:0042578//phosphoric ester hydrolase activity	GO:0006796//phosphate metabolic process
GME1349_g	1611	3652	3989	115.849	123.347	0.0904766	Up	0.0061635	0.00798667	GO:0044424//intracellular part	GO:0005515//protein binding;GO:0032559	GO:0044267//cellular protein metabolic process
GME4145_g	492	888	1218	92.2368	123.322	0.419019	Up	3.6272e-11	7.06342e-11	GO:0016469//proton-transporting two-sector ATPase complex;GO:0043231//intracellular membrane-bounded organelle	GO:0015077//monovalent inorganic cation transmembrane transporter activity;GO:0016787//hydrolase activity	GO:0015992//proton transport
GME1325_g	3741	5986	9260	81.7721	123.305	0.592556	Up	1.87857e-138	1.80589e-137	-	-	-
GME2371_g	1527	3010	3771	100.736	123.02	0.28832	Up	2.41562e-16	5.51021e-16	GO:0043231//intracellular membrane-bounded organelle;GO:0000502//proteasome complex	GO:0004175//endopeptidase activity	GO:0006508//proteolysis
GME652_g	2085	6173	5149	151.303	123.02	-0.298543	Down	4.3455e-28	1.30933e-27	-	-	-
GME2828_g	711	1123	1755	80.7172	122.961	0.607249	Up	7.6728e-29	2.34689e-28	-	-	-
GME564_g	2358	8530	5820	184.868	122.953	-0.58839	Down	1.50742e-129	1.37801e-128	-	-	-
GME1280_g	2181	2539	5381	59.4926	122.904	1.04675	Up	2.91498e-213	3.83779e-212	-	-	-
GME1999_g	1488	4686	3668	160.937	122.796	-0.390227	Down	7.29906e-35	2.5188e-34	-	GO:0004672//protein kinase activity;GO:0032559	GO:0006464//protein modification process
GME1940_g	360	614	886	87.161	122.6	0.492204	Up	5.90478e-11	1.14206e-10	GO:0005622//intracellular	-	-
GME3143_g	354	795	871	114.768	122.567	0.0948541	Up	0.180223	0.204875	-	GO:0008135//translation factor activity, nucleic acid binding	GO:0006412//translation
GME672_g	897	1551	2206	88.364	122.51	0.47137	Up	3.06016e-23	8.27832e-23	-	-	-
GME2307_g	237	503	582	108.462	122.33	0.173597	Up	0.0480168	0.0577561	GO:0015630//microtubule cytoskeleton	-	GO:0009987//cellular process
GME653_g	2241	8151	5503	185.877	122.325	-0.603622	Down	1.33653e-129	1.2241e-128	-	GO:0016491//oxidoreductase activity;GO:0016740//transferase activity	GO:0009309//amine biosynthetic process;GO:0006520//cellular amino acid metabolic process
GME632_g	1155	2628	2836	116.279	122.316	0.0730285	Up	0.0615416	0.0732782	-	-	-
GME1414_g	438	1219	1073	142.228	122.035	-0.220912	Down	0.000250694	0.000358504	GO:0030529//ribonucleoprotein complex	-	-
GME4068_g	627	2024	1536	164.968	122.035	-0.434895	Down	3.4975e-19	8.53242e-19	-	GO:0016740//transferase activity	GO:0008152//metabolic process
GME499_g	1095	1766	2682	82.42	122.012	0.56596	Up	2.93162e-38	1.07685e-37	GO:0031981//nuclear lumen	GO:0042623//ATPase activity, coupled;GO:0008135//translation factor activity, nucleic acid binding;GO:0032559	GO:0006412//translation;GO:0042254//ribosome biogenesis
GME782_g	846	2529	2069	152.769	121.829	-0.326497	Down	1.94158e-14	4.19579e-14	-	-	-
GME3952_g	1146	2508	2801	111.841	121.755	0.122541	Up	0.00199411	0.00268225	-	-	-
GME2933_g	2214	3794	5410	87.5741	121.725	0.475045	Up	2.64064e-55	1.2543e-54	-	GO:0016787//hydrolase activity	-
GME2790_g	1341	3457	3271	131.743	121.51	-0.116653	Down	0.000914546	0.00126383	GO:0008287//protein serine/threonine phosphatase complex	GO:0019888//protein phosphatase regulator activity	GO:0023052//signaling
GME2125_g	987	4197	2407	217.309	121.484	-0.838986	Down	5.0666e-119	4.20337e-118	-	-	-
GME2329_g	1230	2483	2994	103.164	121.257	0.233126	Up	2.4581e-09	4.4455e-09	GO:0044424//intracellular part;GO:0043234//protein complex	GO:0016462//pyrophosphatase activity;GO:0032559	GO:0009057//macromolecule catabolic process
GME819_g	354	1099	859	158.654	120.878	-0.392325	Down	2.04842e-09	3.72265e-09	-	-	-
GME2093_g	1014	2279	2458	114.858	120.754	0.0722203	Up	0.0851692	0.100035	-	-	-
GME2521_g	1845	5310	4463	147.08	120.501	-0.287562	Down	7.94988e-23	2.12685e-22	-	GO:0003824//catalytic activity	-
GME4527_g	1947	3860	4706	101.316	120.405	0.249037	Up	1.63736e-15	3.65239e-15	-	GO:0004672//protein kinase activity;GO:0032559	GO:0006464//protein modification process
GME435_g	921	1560	2226	86.5608	120.399	0.476044	Up	7.7792e-24	2.13542e-23	GO:0043231//intracellular membrane-bounded organelle	GO:0005488//binding	-
GME1444_g	1563	3728	3777	121.891	120.378	-0.0180248	Down	0.588292	0.617477	-	-	GO:0008152//metabolic process
GME3538_g	1428	7342	3450	262.75	120.351	-1.12644	Down	0	0	-	-	-
GME4102_g	903	1574	2181	89.0786	120.317	0.433691	Up	5.97926e-20	1.49174e-19	-	-	-
GME4647_g	750	326	1808	22.2133	120.087	2.43459	Up	2.97018e-240	4.42785e-239	-	-	-
GME2115_g	1674	2043	4032	62.369	119.984	0.943943	Up	2.02492e-135	1.91616e-134	-	GO:0005488//binding	-
GME289_g	1854	3468	4457	95.5929	119.755	0.325105	Up	1.73023e-23	4.70952e-23	-	GO:0016874//ligase activity;GO:0005488//binding	GO:0006412//translation
GME1387_g	774	2684	1860	177.214	119.71	-0.565946	Down	2.69128e-39	1.01158e-38	-	-	-
GME394_g	1110	1742	2661	80.2013	119.421	0.57436	Up	6.00122e-39	2.24178e-38	-	-	-
GME3535_g	882	1668	2112	96.646	119.285	0.303627	Up	1.1617e-10	2.22645e-10	-	-	-
GME852_g	1722	9202	4118	273.09	119.128	-1.19687	Down	0	0	-	-	-
GME4697_g	897	2180	2145	124.2	119.123	-0.0602142	Down	0.169915	0.193794	GO:0012505//endomembrane system	-	GO:0046907//intracellular transport
GME2405_g	747	2074	1786	141.888	119.102	-0.252548	Down	5.61734e-08	9.61357e-08	-	-	-
GME1339_g	1065	2195	2545	105.327	119.041	0.176581	Up	2.59792e-05	3.91628e-05	-	-	-
GME4365_g	1836	2553	4383	71.0615	118.921	0.742861	Up	2.55702e-98	1.84631e-97	-	GO:0008415//acyltransferase activity	GO:0018130
GME2206_g	414	1021	988	126.032	118.882	-0.0842636	Down	0.190569	0.215928	-	-	-
GME1246_g	4041	6764	9637	85.5403	118.799	0.473844	Up	1.25827e-96	8.97841e-96	-	-	GO:0006281//DNA repair
GME4407_g	1965	6329	4683	164.6	118.719	-0.471408	Down	3.34856e-65	1.79467e-64	-	-	-
GME545_g	612	2708	1458	226.128	118.677	-0.930101	Down	6.62712e-92	4.57385e-91	GO:0016020//membrane	-	-
GME1517_g	1041	2744	2471	134.707	118.245	-0.188049	Down	2.55864e-06	4.05781e-06	-	-	-
GME4104_g	1737	3561	4113	104.768	117.955	0.171045	Up	2.16254e-07	3.60796e-07	-	GO:0016779//nucleotidyltransferase activity	GO:0031123//RNA 3'-end processing
GME4302_g	765	1391	1809	92.9227	117.798	0.342206	Up	2.44324e-11	4.79639e-11	GO:0032991//macromolecular complex;GO:0031981//nuclear lumen	-	GO:0042254//ribosome biogenesis
GME369_g	255	589	603	118.041	117.798	-0.00297336	Down	0.971242	0.975066	-	-	-
GME637_g	1692	2142	3993	64.6957	117.56	0.861651	Up	2.75366e-115	2.22358e-114	-	GO:0005488//binding	-
GME563_g	762	1990	1797	133.461	117.477	-0.184042	Down	8.7572e-05	0.000127874	-	-	-
GME1904_g	933	3836	2199	210.113	117.409	-0.839619	Down	4.33316e-109	3.3377e-108	-	-	-
GME1094_g	2283	4220	5374	94.4632	117.26	0.31189	Up	5.33436e-26	1.53383e-25	-	-	-
GME2798_g	1647	5592	3876	173.512	117.233	-0.56566	Down	7.33058e-80	4.52442e-79	-	-	-
GME3116_g	2091	4417	4919	107.952	117.188	0.118434	Up	7.42588e-05	0.000108992	-	-	-
GME2637_g	477	1058	1122	113.351	117.175	0.0478693	Up	0.439044	0.472809	GO:0019866//organelle inner membrane;GO:0031224//intrinsic to membrane	GO:0022892	GO:0006810//transport
GME785_g	564	1160	1324	105.108	116.941	0.153915	Up	0.00794708	0.0102213	-	-	-
GME968_g	771	1109	1808	73.5078	116.816	0.668272	Up	7.41386e-35	2.55659e-34	-	-	-
GME4677_g	921	1212	2158	67.2511	116.722	0.795441	Up	2.56536e-55	1.21974e-54	-	-	-
GME1847_g	882	2572	2066	149.025	116.687	-0.352914	Down	9.91106e-17	2.27903e-16	-	-	-
GME2454_g	1185	2266	2774	97.7232	116.613	0.254956	Up	3.98466e-10	7.47124e-10	-	-	-
GME1923_g	1170	2943	2736	128.547	116.49	-0.142083	Down	0.000207504	0.000298149	-	GO:0032561//guanyl ribonucleotide binding	GO:0006810//transport;GO:0035556//intracellular signal transduction
GME3785_g	531	1211	1241	116.548	116.422	-0.00155948	Down	0.978382	0.98142	-	-	-
GME153_g	1242	3235	2902	133.109	116.395	-0.193582	Down	1.50313e-07	2.52695e-07	-	-	-
GME4543_g	1116	2243	2607	102.712	116.369	0.180097	Up	1.43014e-05	2.18995e-05	-	-	-
GME3374_g	501	1030	1169	105.064	116.235	0.145767	Up	0.0180156	0.0224905	-	-	-
GME1485_g	279	970	651	177.674	116.235	-0.612191	Down	2.69086e-17	6.27695e-17	-	-	-
GME3416_g	1608	4640	3748	147.465	116.111	-0.344868	Down	9.5359e-28	2.85723e-27	-	GO:0003824//catalytic activity	GO:0006520//cellular amino acid metabolic process
GME2163_g	606	1246	1412	105.076	116.07	0.143572	Up	0.0104204	0.0132651	-	-	-
GME3579_g	570	1957	1328	175.458	116.06	-0.596252	Down	8.25898e-32	2.69278e-31	GO:0005622//intracellular	-	-
GME3474_g	3405	5653	7929	84.8434	116.001	0.451259	Up	3.85116e-73	2.24806e-72	GO:0044464//cell part	GO:0005488//binding	-
GME4728_g	417	308	971	37.746	115.996	1.61968	Up	8.9416e-77	5.35501e-76	GO:0000785//chromatin;GO:0043231//intracellular membrane-bounded organelle	GO:0003676//nucleic acid binding	GO:0006259//DNA metabolic process;GO:0033554//cellular response to stress;GO:0034728
GME1898_g	657	1404	1529	109.209	115.931	0.0861817	Up	0.106085	0.123316	-	-	-
GME3768_g	942	8701	2191	472.035	115.865	-2.02646	Down	0	0	-	-	-
GME708_g	846	2533	1965	153.01	115.705	-0.403181	Down	1.00712e-20	2.55338e-20	GO:0030529//ribonucleoprotein complex	-	-
GME271_g	1806	3515	4194	99.4635	115.683	0.217938	Up	3.66994e-11	7.14378e-11	-	GO:0017111//nucleoside-triphosphatase activity;GO:0008135//translation factor activity, nucleic acid binding;GO:0051540;GO:0032559	GO:0006412//translation;GO:0009207
GME4433_g	867	1864	2013	109.871	115.66	0.0740816	Up	0.110178	0.127859	-	-	-
GME1667_g	1170	2243	2716	97.9715	115.639	0.23919	Up	5.81108e-09	1.0332e-08	-	-	-
GME2318_g	402	1239	932	157.508	115.491	-0.447638	Down	6.35304e-13	1.31037e-12	-	GO:0016671//oxidoreductase activity, acting on a sulfur group of donors, disulfide as acceptor	GO:0008152//metabolic process
GME1564_g	786	1526	1820	99.2175	115.347	0.21732	Up	1.38428e-05	2.12175e-05	-	-	-
GME980_g	711	1671	1642	120.106	115.044	-0.0621213	Down	0.215244	0.242131	-	-	-
GME2168_g	1824	3211	4198	89.9646	114.651	0.349816	Up	2.90712e-25	8.25615e-25	-	GO:0003824//catalytic activity	-
GME2077_g	1743	5243	4011	153.723	114.634	-0.423294	Down	7.42184e-45	3.03706e-44	-	GO:0016740//transferase activity	-
GME1015_g	1515	2394	3486	80.7547	114.624	0.505286	Up	2.19272e-40	8.32581e-40	-	GO:0016491//oxidoreductase activity;GO:0005506//iron ion binding;GO:0000166//nucleotide binding	GO:0008152//metabolic process
GME2834_g	1329	2694	3056	103.593	114.548	0.145031	Up	0.000140951	0.000204097	-	GO:0016772//transferase activity, transferring phosphorus-containing groups	GO:0019359
GME1363_g	540	1070	1241	101.262	114.482	0.177029	Up	0.00324224	0.00430492	-	-	-
GME2824_g	1701	3638	3909	109.299	114.478	0.0667903	Up	0.0444582	0.0537291	-	-	-
GME323_g	534	774	1226	74.0723	114.369	0.62669	Up	9.80992e-22	2.5636e-21	-	-	-
GME4383_g	549	1542	1260	143.538	114.329	-0.328243	Down	1.89276e-09	3.44106e-09	-	-	-
GME3984_g	2142	5063	4914	120.794	114.281	-0.0799584	Down	0.00564254	0.00735093	-	-	-
GME4777_g	2586	7028	5932	138.886	114.27	-0.281459	Down	1.45936e-28	4.44413e-28	GO:0044424//intracellular part	GO:0016620//oxidoreductase activity, acting on the aldehyde or oxo group of donors, NAD or NADP as acceptor;GO:0005488//binding;GO:0016301//kinase activity	GO:0006520//cellular amino acid metabolic process
GME516_g	441	6862	1009	795.185	113.976	-2.80257	Down	0	0	-	-	-
GME2491_g	915	1299	2093	72.5511	113.948	0.651307	Up	2.24354e-38	8.28502e-38	-	-	-
GME4755_g	690	3064	1576	226.932	113.78	-0.996012	Down	4.72664e-116	3.85531e-115	-	-	-
GME4645_g	2127	1144	4857	27.4862	113.752	2.04911	Up	0	0	-	-	-
GME4728_g	417	273	951	33.4567	113.607	1.76368	Up	1.2119e-84	7.88139e-84	GO:0000785//chromatin;GO:0043231//intracellular membrane-bounded organelle	GO:0003676//nucleic acid binding	GO:0006259//DNA metabolic process;GO:0033554//cellular response to stress;GO:0034728
GME893_g	2262	5727	5156	129.387	113.548	-0.188391	Down	9.96024e-12	1.9859e-11	-	-	-
GME224_g	2010	3279	4574	83.3684	113.36	0.443337	Up	1.25341e-41	4.87774e-41	-	GO:0046872//metal ion binding;GO:0019842//vitamin binding;GO:0016744;GO:0050662//coenzyme binding	GO:0008652//cellular amino acid biosynthetic process
GME1970_g	1080	1232	2457	58.2966	113.329	0.959032	Up	1.87617e-85	1.23338e-84	GO:0031234//extrinsic to internal side of plasma membrane	GO:0060089	GO:0007166//cell surface receptor linked signaling pathway
GME4378_g	360	678	819	96.2462	113.329	0.235714	Up	0.00162497	0.00220285	-	-	-
GME474_g	1185	3927	2695	169.355	113.292	-0.580006	Down	3.67364e-59	1.83682e-58	-	-	-
GME3430_g	1245	2766	2830	113.537	113.234	-0.00386283	Down	0.92006	0.927526	-	GO:0016838//carbon-oxygen lyase activity, acting on phosphates	GO:0008652//cellular amino acid biosynthetic process
GME2486_g	2775	5089	6303	93.7186	113.147	0.271793	Up	1.2186e-23	3.32814e-23	GO:0044464//cell part	-	-
GME3590_g	999	908	2262	46.449	112.794	1.27997	Up	1.8448e-124	1.59324e-123	-	-	-
GME3599_g	843	1113	1906	67.472	112.63	0.739231	Up	2.01542e-43	8.05005e-43	-	-	-
GME4637_g	156	241	352	78.9494	112.403	0.509679	Up	2.07528e-05	3.14604e-05	GO:0031966//mitochondrial membrane	GO:0008320//protein transmembrane transporter activity	GO:0015031//protein transport
GME2092_g	3036	5074	6834	85.4092	112.133	0.392743	Up	2.43386e-49	1.07592e-48	-	-	GO:0006810//transport
GME3072_g	543	712	1219	67.0095	111.831	0.738885	Up	2.3476e-28	7.11327e-28	-	-	-
GME4282_g	1272	3686	2854	148.09	111.77	-0.405934	Down	8.99022e-30	2.81562e-29	-	-	-
GME809_g	870	2289	1952	134.457	111.769	-0.266628	Down	1.87109e-09	3.40549e-09	-	-	-
GME1508_g	1449	4747	3250	167.42	111.731	-0.58344	Down	7.15086e-72	4.12451e-71	-	GO:0016740//transferase activity	-
GME1026_g	711	876	1594	62.9638	111.681	0.826785	Up	4.9249e-44	1.98677e-43	-	GO:0005488//binding	-
GME1126_g	2916	3977	6535	69.6986	111.639	0.679643	Up	6.7286e-125	5.83185e-124	-	-	-
GME4535_g	738	1925	1651	133.3	111.442	-0.258382	Down	8.92754e-08	1.51555e-07	-	GO:0016787//hydrolase activity	GO:0008152//metabolic process
GME432_g	579	2079	1295	183.498	111.417	-0.719801	Down	2.32386e-46	9.73971e-46	-	-	-
GME1692_g	4389	10148	9806	118.16	111.298	-0.0863225	Down	2.3806e-05	3.59539e-05	GO:0043229//intracellular organelle	-	-
GME1167_g	1875	3431	4187	93.5138	111.24	0.250424	Up	4.22192e-14	9.03099e-14	-	-	-
GME4447_g	1479	3192	3301	110.294	111.183	0.0115788	Up	0.746638	0.767061	-	-	-
GME3885_g	1794	2521	4001	71.8136	111.098	0.629501	Up	1.22218e-67	6.74427e-67	-	-	-
GME1730_g	1665	4336	3710	133.086	110.999	-0.261809	Down	4.38286e-16	9.91361e-16	-	-	-
GME147_g	708	1015	1574	73.2637	110.747	0.596092	Up	3.07372e-25	8.71907e-25	GO:0005622//intracellular	-	-
GME103_g	582	697	1293	61.2021	110.671	0.854628	Up	4.86562e-38	1.77916e-37	-	GO:0016874//ligase activity	-
GME4676_g	1251	498	2779	20.3436	110.66	2.44348	Up	0	0	-	-	-
GME4629_g	390	656	865	85.9598	110.487	0.362141	Up	1.12875e-06	1.82293e-06	GO:0005622//intracellular	-	-
GME675_g	2751	4716	6101	87.6071	110.476	0.334618	Up	3.24758e-33	1.08739e-32	-	-	-
GME1120_g	1527	2049	3386	68.5739	110.461	0.687798	Up	5.57768e-67	3.05354e-66	-	-	-
GME4570_g	6177	10746	13689	88.9048	110.396	0.312354	Up	9.6251e-64	5.04693e-63	-	GO:0022892	GO:0015031//protein transport
GME1490_g	1326	2285	2938	88.0641	110.374	0.325777	Up	4.50224e-16	1.01789e-15	-	-	-
GME3759_g	888	2171	1967	124.94	110.344	-0.179226	Down	6.51498e-05	9.59133e-05	-	-	-
GME1708_g	297	1079	657	185.661	110.197	-0.752593	Down	9.55804e-27	2.79473e-26	-	-	-
GME3370_g	1617	1972	3574	62.3237	110.104	0.821016	Up	2.33452e-95	1.644e-94	-	GO:0016829//lyase activity	-
GME4651_g	483	795	1067	84.1155	110.047	0.38767	Up	8.2962e-09	1.46644e-08	-	GO:0003824//catalytic activity	-
GME800_g	726	1341	1603	94.3949	109.991	0.220601	Up	3.5018e-05	5.23326e-05	-	-	-
GME3044_g	843	3091	1861	187.382	109.971	-0.768859	Down	4.06538e-76	2.41086e-75	-	-	-
GME1483_g	459	1084	1013	120.69	109.94	-0.134594	Down	0.0327292	0.040074	-	-	-
GME4601_g	849	2502	1872	150.604	109.839	-0.455365	Down	2.9061e-25	8.2581e-25	-	-	-
GME2854_g	753	935	1660	63.456	109.818	0.791281	Up	1.38178e-42	5.46509e-42	-	-	-
GME4420_g	465	1529	1024	168.039	109.7	-0.615236	Down	1.42032e-26	4.12806e-26	-	-	-
GME799_g	861	1848	1896	109.687	109.697	0.000130481	Up	0.998014	0.998014	-	-	-
GME966_g	951	1232	2089	66.2043	109.425	0.724947	Up	6.78298e-46	2.8209e-45	-	-	-
GME4715_g	1353	2984	2969	112.709	109.313	-0.0441342	Down	0.237902	0.265584	-	-	-
GME1900_g	1353	3737	2966	141.15	109.202	-0.370226	Down	1.16368e-25	3.32823e-25	-	-	-
GME1352_g	801	1134	1754	72.3497	109.083	0.592364	Up	1.20745e-27	3.60449e-27	GO:0005622//intracellular	-	-
GME4634_g	1026	1462	2245	72.8209	109	0.581908	Up	7.15648e-34	2.42131e-33	-	-	-
GME2947_g	420	1151	919	140.05	109	-0.361615	Down	1.31533e-08	2.30479e-08	-	-	-
GME3092_g	375	860	820	117.199	108.929	-0.105576	Down	0.133749	0.154142	-	-	-
GME4704_g	912	1752	1994	98.1738	108.915	0.149799	Up	0.00150902	0.00205428	-	-	-
GME62_g	741	384	1616	26.4831	108.638	2.03639	Up	1.30172e-172	1.46671e-171	-	-	-
GME3384_g	948	2158	2067	116.332	108.615	-0.0990202	Down	0.0257194	0.0316994	GO:0044424//intracellular part	-	-
GME4774_g	906	1912	1974	107.849	108.537	0.00917574	Up	0.843112	0.857087	-	-	-
GME3723_g	717	1462	1561	104.204	108.453	0.0576635	Up	0.272256	0.301091	GO:0005622//intracellular	-	-
GME2058_g	639	1208	1391	96.61	108.439	0.166638	Up	0.00329158	0.00436804	GO:0016020//membrane	-	-
GME382_g	567	1843	1234	166.111	108.415	-0.615577	Down	1.0106e-31	3.29276e-31	-	-	-
GME4116_g	783	1682	1704	109.779	108.409	-0.0181161	Down	0.714692	0.736115	GO:0044424//intracellular part	GO:0046914//transition metal ion binding;GO:0032559	-
GME1092_g	297	544	645	93.6049	108.184	0.208829	Up	0.0128142	0.0161974	-	-	-
GME2604_g	648	998	1406	78.7067	108.086	0.457621	Up	1.21456e-14	2.64118e-14	GO:0012505//endomembrane system;GO:0031090//organelle membrane;GO:0043231//intracellular membrane-bounded organelle;GO:0044425//membrane part	-	GO:0006810//transport
GME4421_g	1977	13031	4288	336.843	108.046	-1.64043	Down	0	0	-	-	-
GME3260_g	1617	2030	3507	64.1567	108.04	0.751894	Up	1.09784e-80	6.83681e-80	-	GO:0004672//protein kinase activity;GO:0032559	GO:0006464//protein modification process
GME2517_g	1356	3113	2940	117.321	108.006	-0.119353	Down	0.00129261	0.00177463	-	-	-
GME3529_g	900	1971	1950	111.918	107.932	-0.0523174	Down	0.256178	0.284479	GO:0016020//membrane	-	-
GME2632_g	1071	5857	2318	279.474	107.816	-1.37415	Down	0	0	-	-	-
GME3933_g	654	1329	1415	103.849	107.78	0.0535972	Up	0.330956	0.362369	-	-	-
GME794_g	753	2170	1629	147.272	107.767	-0.450572	Down	9.9609e-22	2.60165e-21	-	-	-
GME3921_g	1020	1899	2203	95.1439	107.59	0.177366	Up	8.49232e-05	0.000124156	-	GO:0003824//catalytic activity	-
GME1552_g	672	1305	1451	99.2424	107.562	0.116134	Up	0.0348194	0.042558	-	-	-
GME3243_g	1146	3142	2472	140.113	107.454	-0.382868	Down	3.83594e-23	1.03366e-22	-	-	-
GME3206_g	1419	1874	3057	67.4906	107.318	0.669132	Up	7.32414e-58	3.58801e-57	-	-	-
GME2534_g	1173	6125	2527	266.848	107.316	-1.31415	Down	0	0	-	GO:0003824//catalytic activity;GO:0005488//binding	GO:0008152//metabolic process
GME1519_g	906	2094	1949	118.115	107.162	-0.140391	Down	0.0019829	0.00266865	-	-	-
GME3396_g	591	1547	1271	133.77	107.131	-0.320373	Down	4.09708e-09	7.34111e-09	-	-	-
GME4534_g	522	1013	1121	99.1734	106.978	0.109288	Up	0.0805452	0.0948109	-	-	-
GME367_g	1791	2998	3838	85.5445	106.75	0.319491	Up	7.74676e-20	1.92774e-19	-	-	-
GME240_g	1083	1195	2317	56.3892	106.575	0.918384	Up	3.52658e-75	2.07862e-74	-	-	-
GME1786_g	876	2115	1873	123.385	106.511	-0.21217	Down	3.49284e-06	5.50335e-06	-	-	-
GME4716_g	1032	2233	2206	110.577	106.484	-0.0544142	Down	0.20892	0.235564	-	-	-
GME3270_g	3294	3856	7037	59.8232	106.42	0.830992	Up	1.09011e-189	1.30732e-188	GO:0016020//membrane;GO:0043231//intracellular membrane-bounded organelle	-	-
GME816_g	870	2279	1858	133.869	106.386	-0.331514	Down	1.68779e-13	3.54612e-13	-	-	-
GME1371_g	1386	2022	2957	74.5545	106.279	0.511488	Up	2.9659e-35	1.03009e-34	-	GO:0004673//protein histidine kinase activity	GO:0016310//phosphorylation;GO:0007165//signal transduction
GME2272_g	4575	9209	9760	102.867	106.272	0.0469729	Up	0.0250054	0.0308351	-	GO:0016491//oxidoreductase activity;GO:0051536//iron-sulfur cluster binding;GO:0005506//iron ion binding;GO:0000166//nucleotide binding	GO:0006790//sulfur compound metabolic process;GO:0044249//cellular biosynthetic process
GME4070_g	615	1919	1312	159.462	106.272	-0.585451	Down	2.86172e-30	9.07397e-30	-	-	-
GME2129_g	996	1834	2121	94.1014	106.082	0.172887	Up	0.000168729	0.000243373	-	-	-
GME243_g	846	2362	1799	142.681	105.93	-0.429678	Down	1.14186e-21	2.97918e-21	-	GO:0016740//transferase activity	-
GME3379_g	603	1289	1282	109.243	105.908	-0.0447197	Down	0.431862	0.466527	-	GO:0005488//binding	-
GME915_g	336	1565	714	238.03	105.857	-1.16903	Down	1.45065e-77	8.77456e-77	-	GO:0003676//nucleic acid binding;GO:0030528//transcription regulator activity	GO:0006351//transcription, DNA-dependent
GME2183_g	1308	1413	2778	55.2066	105.799	0.938421	Up	5.26548e-93	3.66015e-92	-	-	-
GME2796_g	1236	2532	2612	104.689	105.272	0.00801377	Up	0.842328	0.85647	-	-	-
GME4187_g	780	3114	1644	204.024	104.994	-0.958422	Down	9.99224e-111	7.77085e-110	-	GO:0016831//carboxy-lyase activity	GO:0006221//pyrimidine nucleotide biosynthetic process
GME3709_g	1083	1238	2280	58.4182	104.873	0.844159	Up	2.07644e-64	1.10553e-63	-	-	-
GME449_g	1434	1495	3014	53.278	104.702	0.97467	Up	3.42836e-107	2.62408e-106	-	-	-
GME1312_g	267	900	561	172.261	104.667	-0.718788	Down	5.86234e-21	1.49963e-20	-	-	-
GME3053_g	303	1140	636	192.273	104.562	-0.878799	Down	2.96786e-36	1.04729e-35	-	-	-
GME3010_g	1206	1793	2529	75.9782	104.463	0.459328	Up	2.95542e-25	8.38841e-25	-	-	-
GME4584_g	726	2378	1516	167.391	104.021	-0.686343	Down	1.10802e-48	4.86263e-48	-	-	-
GME3295_g	2670	7159	5574	137.024	103.996	-0.397909	Down	3.25986e-54	1.52305e-53	-	GO:0016407//acetyltransferase activity;GO:0051540	-
GME1479_g	768	1342	1599	89.2992	103.716	0.215922	Up	5.15352e-05	7.63572e-05	GO:0044424//intracellular part	GO:0016868//intramolecular transferase activity, phosphotransferases	GO:0006013//mannose metabolic process
GME2968_g	978	1114	2034	58.2107	103.603	0.831707	Up	2.96686e-56	1.43172e-55	-	-	-
GME1648_g	1188	5867	2469	252.381	103.529	-1.28556	Down	0	0	GO:0043231//intracellular membrane-bounded organelle	GO:0003677//DNA binding;GO:0001071//nucleic acid binding transcription factor activity	GO:0006351//transcription, DNA-dependent
GME731_g	3360	5302	6971	80.6411	103.351	0.357965	Up	1.43164e-42	5.65767e-42	-	GO:0005488//binding;GO:0070011	-
GME5_g	1581	3245	3280	104.891	103.348	-0.0213864	Down	0.549268	0.580289	-	-	-
GME260_g	1176	1924	2437	83.6092	103.23	0.304134	Up	4.1062e-12	8.27216e-12	-	GO:0003824//catalytic activity	-
GME1130_g	1266	2207	2623	89.0892	103.21	0.212267	Up	3.37242e-07	5.58611e-07	-	GO:0008237//metallopeptidase activity;GO:0008238//exopeptidase activity;GO:0043169//cation binding	GO:0019538//protein metabolic process
GME1212_g	654	704	1355	55.0112	103.21	0.907782	Up	7.10702e-44	2.8623e-43	-	-	-
GME1631_g	3099	5645	6415	93.089	103.118	0.147612	Up	2.01028e-08	3.50101e-08	GO:0016020//membrane	GO:0016820//hydrolase activity, acting on acid anhydrides, catalyzing transmembrane movement of substances	GO:0006811//ion transport
GME4487_g	984	1531	2036	79.5127	103.072	0.3744	Up	1.29264e-14	2.80468e-14	-	-	-
GME2541_g	435	1013	900	119.008	103.065	-0.207501	Down	0.00167559	0.00226894	-	-	-
GME3524_g	456	1103	943	123.614	103.016	-0.262967	Down	3.85658e-05	5.74927e-05	-	GO:0003824//catalytic activity	GO:0008152//metabolic process
GME1229_g	1572	2827	3250	91.903	102.989	0.164304	Up	9.32396e-06	1.44098e-05	GO:0033176	GO:0015078//hydrogen ion transmembrane transporter activity;GO:0015662//ATPase activity, coupled to transmembrane movement of ions, phosphorylative mechanism;GO:0019829//cation-transporting ATPase activity;GO:0032559	GO:0015986//ATP synthesis coupled proton transport;GO:0015988//energy coupled proton transport, against electrochemical gradient
GME1247_g	819	1606	1693	100.212	102.975	0.0392464	Up	0.435028	0.469005	-	-	-
GME3792_g	396	1121	818	144.666	102.9	-0.491477	Down	9.00024e-14	1.91255e-13	-	-	-
GME1110_g	666	1190	1375	91.3122	102.846	0.171606	Up	0.00264124	0.00352335	-	-	-
GME2280_g	1191	6320	2458	271.182	102.809	-1.3993	Down	0	0	-	GO:0016747//transferase activity, transferring acyl groups other than amino-acyl groups	-
GME888_g	285	417	588	74.7734	102.776	0.458905	Up	5.74044e-07	9.40562e-07	-	-	-
GME736_g	1275	2563	2630	102.729	102.755	0.000365594	Up	0.992904	0.993519	-	GO:0016740//transferase activity	-
GME1845_g	1614	6702	3327	212.206	102.685	-1.04723	Down	6.21246e-273	1.02728e-271	-	GO:0004812//aminoacyl-tRNA ligase activity;GO:0000166//nucleotide binding	GO:0006418//tRNA aminoacylation for protein translation
GME3725_g	540	1341	1112	126.909	102.582	-0.307016	Down	1.45244e-07	2.44428e-07	-	-	-
GME4765_g	1083	1287	2230	60.7304	102.574	0.756168	Up	1.82805e-52	8.37134e-52	-	-	-
GME733_g	1275	2454	2613	98.3605	102.091	0.0537081	Up	0.18545	0.210324	-	GO:0046872//metal ion binding;GO:0003676//nucleic acid binding;GO:0016779//nucleotidyltransferase activity	-
GME1307_g	1215	4734	2490	199.117	102.09	-0.963778	Down	7.58606e-169	8.37231e-168	-	GO:0050662//coenzyme binding;GO:0016627//oxidoreductase activity, acting on the CH-CH group of donors	GO:0008152//metabolic process
GME4307_g	1683	4533	3448	137.644	102.057	-0.43157	Down	2.22696e-40	8.44919e-40	-	-	-
GME1162_g	780	2072	1598	135.754	102.057	-0.41162	Down	7.49076e-18	1.77211e-17	-	-	-
GME3046_g	333	837	682	128.451	102.023	-0.33232	Down	7.5805e-06	1.17792e-05	-	-	-
GME1107_g	1548	3502	3169	115.612	101.979	-0.181015	Down	3.03916e-07	5.04444e-07	-	GO:0008410//CoA-transferase activity	-
GME3983_g	996	1554	2036	79.7348	101.83	0.352887	Up	3.07704e-13	6.40664e-13	-	-	-
GME747_g	1212	2220	2476	93.6066	101.767	0.120588	Up	0.00422534	0.00555393	-	GO:0005488//binding	-
GME4720_g	819	1514	1672	94.4709	101.698	0.106346	Up	0.0376954	0.0459226	GO:0016020//membrane	-	-
GME2959_g	1104	3575	2253	165.487	101.66	-0.70296	Down	2.63236e-75	1.55534e-74	-	-	-
GME4367_g	765	2350	1561	156.987	101.648	-0.627054	Down	2.9006e-41	1.11979e-40	-	-	-
GME1594_g	1230	3061	2508	127.179	101.574	-0.324329	Down	5.83598e-17	1.3503e-16	-	-	GO:0008152//metabolic process
GME2878_g	873	2991	1780	175.089	101.57	-0.785614	Down	1.89883e-76	1.1302e-75	GO:0031090//organelle membrane;GO:0044425//membrane part;GO:0044446//intracellular organelle part;GO:0005739//mitochondrion	GO:0016491//oxidoreductase activity	-
GME3742_g	4401	38021	8969	441.498	101.52	-2.12064	Down	0	0	-	-	-
GME703_g	693	1355	1412	99.9223	101.499	0.0225835	Up	0.680902	0.70521	-	-	-
GME2948_g	885	1792	1803	103.479	101.487	-0.028035	Down	0.560066	0.590537	-	-	-
GME341_g	306	843	623	140.787	101.42	-0.473164	Down	4.29242e-10	8.04206e-10	GO:0005622//intracellular	-	-
GME676_g	1518	12913	3090	434.722	101.402	-2.10001	Down	0	0	-	GO:0016853//isomerase activity	-
GME476_g	1923	3801	3908	101.012	101.236	0.00318772	Up	0.922894	0.929223	-	-	-
GME693_g	2766	5220	5621	96.4438	101.233	0.0699133	Up	0.0116874	0.014804	-	GO:0017111//nucleoside-triphosphatase activity;GO:0000166//nucleotide binding	-
GME2334_g	351	636	713	92.599	101.191	0.128012	Up	0.103786	0.120789	-	-	-
GME1863_g	1074	1307	2181	62.191	101.16	0.701867	Up	2.66752e-45	1.1018e-44	GO:0016469//proton-transporting two-sector ATPase complex	-	GO:0015992//proton transport
GME4003_g	1092	3761	2217	176.01	101.135	-0.799371	Down	1.70333e-98	1.23727e-97	-	GO:0015078//hydrogen ion transmembrane transporter activity	-
GME2466_g	849	1008	1723	60.6749	101.097	0.736563	Up	3.50576e-39	1.31364e-38	-	-	-
GME3140_g	1209	1943	2453	82.1302	101.072	0.299398	Up	7.20512e-12	1.44192e-11	GO:0043231//intracellular membrane-bounded organelle	-	-
GME2863_g	450	1599	913	181.59	101.069	-0.845347	Down	4.60972e-47	1.96603e-46	-	-	-
GME2770_g	1953	3258	3960	85.2521	101.007	0.24465	Up	6.7636e-13	1.39386e-12	-	-	-
GME27_g	1638	1187	3321	37.0334	100.998	1.44743	Up	5.70646e-219	7.74448e-218	-	-	-
GME1111_g	378	599	766	80.9825	100.948	0.317925	Up	5.07324e-05	7.52368e-05	-	-	-
GME869_g	594	1055	1202	90.7658	100.804	0.15133	Up	0.0128601	0.0162512	-	-	-
GME1335_g	735	3010	1484	209.284	100.579	-1.05714	Down	1.37806e-125	1.21174e-124	-	-	-
GME4568_g	870	15776	1756	926.689	100.546	-3.20423	Down	0	0	-	-	-
GME4557_g	1055	1640	2128	79.4415	100.48	0.338939	Up	7.14078e-13	1.47034e-12	-	GO:0005488//binding	-
GME133_g	1419	3795	2860	136.674	100.402	-0.444948	Down	5.79242e-36	2.0307e-35	-	-	-
GME2293_g	1200	2198	2417	93.6058	100.335	0.100162	Up	0.0184689	0.0230386	-	-	-
GME2167_g	1005	1632	2024	82.987	100.324	0.273705	Up	1.0875e-08	1.91181e-08	-	-	-
GME456_g	360	1345	725	190.931	100.322	-0.928417	Down	2.01498e-46	8.46711e-46	-	-	-
GME2700_g	825	4468	1660	276.768	100.234	-1.46531	Down	0	3.62921e-307	-	-	-
GME788_g	708	1358	1424	98.0218	100.193	0.0316019	Up	0.56386	0.594021	-	-	-
GME2930_g	888	899	1782	51.7372	99.9664	0.950241	Up	1.47875e-61	7.5735e-61	-	GO:0003824//catalytic activity	GO:0008152//metabolic process
GME1899_g	1389	2641	2787	97.1678	99.9525	0.040765	Up	0.29821	0.327923	-	GO:0008233//peptidase activity	-
GME2978_g	1434	1139	2875	40.5911	99.8729	1.29893	Up	2.96744e-161	3.15983e-160	-	-	-
GME3645_g	1914	2452	3835	65.4689	99.812	0.608404	Up	3.47036e-61	1.76988e-60	GO:0008287//protein serine/threonine phosphatase complex	GO:0019888//protein phosphatase regulator activity	GO:0023052//signaling
GME843_g	2202	1669	4410	38.7343	99.7655	1.36493	Up	1.29105e-265	2.08505e-264	-	-	-
GME4419_g	1278	5386	2553	215.373	99.5128	-1.11388	Down	9.44744e-243	1.4304e-241	-	GO:0016740//transferase activity	-
GME2662_g	2118	5864	4226	141.489	99.3946	-0.509456	Down	1.64696e-69	9.30014e-69	GO:0043231//intracellular membrane-bounded organelle;GO:0044444//cytoplasmic part;GO:0016020//membrane	-	-
GME3225_g	828	2199	1652	135.722	99.3891	-0.449498	Down	6.58966e-22	1.73046e-21	-	-	-
GME3990_g	318	875	634	140.617	99.3165	-0.501664	Down	1.94019e-11	3.81968e-11	-	-	-
GME1389_g	807	3640	1608	230.507	99.2594	-1.21553	Down	4.16094e-189	4.97772e-188	-	-	-
GME4305_g	486	1320	967	138.801	99.1173	-0.485814	Down	1.20066e-15	2.69439e-15	-	-	-
GME4709_g	1506	1788	2996	60.6735	99.1005	0.707827	Up	1.85879e-62	9.6319e-62	GO:0005622//intracellular	GO:0046872//metal ion binding;GO:0003676//nucleic acid binding	GO:0006351//transcription, DNA-dependent
GME2393_g	846	1128	1681	68.1389	98.9821	0.538689	Up	1.23083e-22	3.27658e-22	-	-	-
GME730_g	4014	12843	7975	163.51	98.972	-0.72429	Down	1.34645e-279	2.28096e-278	-	-	-
GME2210_g	1764	2850	3503	82.5662	98.9238	0.260765	Up	6.88462e-13	1.4182e-12	-	-	-
GME2803_g	1746	3828	3457	112.043	98.6312	-0.183934	Down	5.39828e-08	9.24193e-08	GO:0044424//intracellular part	GO:0004812//aminoacyl-tRNA ligase activity;GO:0046872//metal ion binding;GO:0032559	GO:0006418//tRNA aminoacylation for protein translation
GME444_g	492	1276	974	132.538	98.6173	-0.426498	Down	2.95048e-12	5.98621e-12	GO:0030529//ribonucleoprotein complex	GO:0005198//structural molecule activity	GO:0010467//gene expression
GME1478_g	2460	8201	4869	170.368	98.597	-0.789038	Down	9.4e-208	1.20166e-206	-	-	-
GME3118_g	1248	2447	2469	100.202	98.552	-0.023951	Down	0.560458	0.590694	-	-	GO:0008152//metabolic process
GME3338_g	759	1743	1501	117.358	98.514	-0.252512	Down	6.43632e-07	1.0528e-06	-	-	-
GME1742_g	1155	1361	2284	60.2188	98.5084	0.710032	Up	2.72232e-48	1.18933e-47	-	-	-
GME2100_g	1185	2004	2342	86.4242	98.4527	0.187995	Up	1.81009e-05	2.75609e-05	-	-	-
GME196_g	1818	3568	3593	100.297	98.4515	-0.0267904	Down	0.431968	0.466433	-	-	-
GME495_g	3264	6476	6450	101.394	98.4393	-0.0426676	Down	0.0927086	0.108496	GO:0043229//intracellular organelle	GO:0005488//binding	GO:0009987//cellular process
GME1272_g	288	720	569	127.76	98.419	-0.376432	Down	3.05298e-06	4.82757e-06	GO:0005740//mitochondrial envelope;GO:0016020//membrane	-	GO:0006605//protein targeting
GME216_g	1263	2071	2494	83.7979	98.3676	0.23127	Up	6.60066e-08	1.12567e-07	-	GO:0046872//metal ion binding;GO:0004448//isocitrate dehydrogenase activity;GO:0000166//nucleotide binding	GO:0009060//aerobic respiration;GO:0019752//carboxylic acid metabolic process
GME1429_g	2634	5227	5192	101.413	98.1924	-0.0465565	Down	0.0995496	0.116109	GO:0012507//ER to Golgi transport vesicle membrane	GO:0046914//transition metal ion binding	GO:0048193//Golgi vesicle transport;GO:0015031//protein transport
GME248_g	903	2467	1776	139.617	97.9748	-0.51099	Down	2.07038e-30	6.57339e-30	-	-	-
GME1889_g	447	433	879	49.5036	97.9581	0.984632	Up	4.92634e-33	1.63817e-32	-	-	-
GME1897_g	999	2063	1961	105.533	97.7848	-0.110018	Down	0.0155906	0.0195842	-	-	-
GME4752_g	1692	3476	3321	104.987	97.775	-0.102674	Down	0.00335304	0.00444716	-	-	-
GME4673_g	1098	1358	2155	63.2053	97.7696	0.629341	Up	3.14212e-37	1.12935e-36	-	-	-
GME4008_g	693	529	1360	39.0102	97.7608	1.3254	Up	1.14349e-79	7.03964e-79	-	-	-
GME1164_g	1686	1649	3305	49.9827	97.6502	0.966195	Up	1.08606e-115	8.81404e-115	-	-	-
GME2684_g	1125	1391	2200	63.1874	97.4158	0.624517	Up	1.77428e-37	6.4248e-37	-	-	-
GME3925_g	801	1135	1566	72.4135	97.3909	0.427528	Up	2.06704e-14	4.46094e-14	-	-	-
GME460_g	1311	2742	2562	106.886	97.3499	-0.134822	Down	0.00066884	0.000932795	-	-	-
GME1207_g	720	1673	1407	118.746	97.3466	-0.286679	Down	3.71502e-08	6.41e-08	-	-	-
GME2788_g	1266	3131	2467	126.388	97.0721	-0.38073	Down	7.63194e-23	2.04404e-22	-	GO:0000166//nucleotide binding	-
GME3267_g	1365	2624	2657	98.2398	96.9657	-0.0188332	Down	0.63515	0.662355	-	GO:0016772//transferase activity, transferring phosphorus-containing groups	GO:0008152//metabolic process
GME3895_g	816	1610	1585	100.83	96.7605	-0.0594416	Down	0.244212	0.272064	-	-	-
GME365_g	1005	1634	1951	83.0887	96.7053	0.218942	Up	5.83088e-06	9.11604e-06	-	-	-
GME4606_g	2067	3473	4008	85.8659	96.5932	0.169836	Up	3.71374e-07	6.13261e-07	-	-	-
GME4229_g	1422	2370	2757	85.1736	96.582	0.181348	Up	7.04456e-06	1.0964e-05	-	-	-
GME866_g	417	1006	808	123.287	96.5238	-0.353067	Down	2.03756e-07	3.40061e-07	-	-	-
GME4217_g	3843	8153	7444	108.418	96.4928	-0.168117	Down	3.50862e-13	7.29269e-13	-	-	-
GME4531_g	2424	4051	4694	85.4055	96.465	0.175676	Up	1.31295e-08	2.30146e-08	-	-	-
GME1709_g	798	1239	1541	79.3459	96.1964	0.277827	Up	4.21124e-07	6.93288e-07	-	-	-
GME2965_g	747	2073	1442	141.819	96.1621	-0.560513	Down	3.1044e-30	9.8306e-30	-	-	-
GME4789_g	1005	1535	1940	78.0546	96.1601	0.300954	Up	9.08838e-10	1.67746e-09	-	-	-
GME818_g	1020	4443	1967	222.604	96.0646	-1.2124	Down	1.9293e-229	2.75736e-228	-	-	-
GME3845_g	2952	8245	5680	142.735	95.8498	-0.574492	Down	4.2825e-120	3.58354e-119	-	-	-
GME4617_g	837	1046	1610	63.8649	95.8207	0.585314	Up	5.31278e-25	1.49306e-24	-	GO:0016740//transferase activity	GO:0008152//metabolic process
GME1291_g	405	607	779	76.5931	95.8168	0.323063	Up	3.34156e-05	5.00614e-05	-	-	-
GME1333_g	1674	4628	3219	141.284	95.791	-0.56064	Down	2.20314e-65	1.18339e-64	-	-	-
GME2807_g	819	1285	1573	80.1817	95.6762	0.254887	Up	2.50006e-06	3.96621e-06	-	GO:0003824//catalytic activity	-
GME1562_g	1224	1822	2350	76.0717	95.6413	0.330274	Up	1.83634e-13	3.85656e-13	-	-	-
GME2984_g	732	1113	1405	77.7034	95.6146	0.299253	Up	2.174e-07	3.62458e-07	GO:0031224//intrinsic to membrane	-	-
GME4137_g	1263	1935	2422	78.295	95.5278	0.287002	Up	6.06206e-11	1.17201e-10	-	-	-
GME2451_g	1488	2066	2852	70.9551	95.4785	0.42827	Up	4.80672e-25	1.35241e-24	GO:0030529//ribonucleoprotein complex	GO:0042623//ATPase activity, coupled;GO:0008135//translation factor activity, nucleic acid binding;GO:0032559	GO:0006412//translation;GO:0006396//RNA processing;GO:0050658//RNA transport
GME655_g	618	1460	1184	120.731	95.4382	-0.339163	Down	1.6613e-09	3.02936e-09	GO:0044424//intracellular part	-	-
GME1044_g	735	719	1408	49.9917	95.4277	0.93272	Up	1.46135e-47	6.32731e-47	-	-	-
GME1802_g	1005	1859	1925	94.53	95.4166	0.0134679	Up	0.77429	0.793619	GO:0016020//membrane	GO:0003824//catalytic activity	GO:0008152//metabolic process
GME4151_g	555	852	1063	78.4518	95.4112	0.282353	Up	1.98621e-05	3.0129e-05	-	-	-
GME4002_g	1668	5467	3193	167.498	95.3591	-0.812701	Down	2.44126e-146	2.45392e-145	-	-	-
GME3450_g	1971	2575	3773	66.7647	95.3585	0.514276	Up	6.21068e-45	2.54575e-44	GO:0016020//membrane	-	-
GME2018_g	918	1586	1757	88.2911	95.3429	0.110858	Up	0.0264864	0.0326199	-	-	-
GME739_g	1371	2179	2622	81.2224	95.2696	0.230138	Up	3.5355e-08	6.10677e-08	-	GO:0016874//ligase activity	GO:0006412//translation
GME1620_g	672	1031	1285	78.4053	95.2561	0.28086	Up	3.04776e-06	4.82089e-06	-	-	-
GME4614_g	1686	3624	3223	109.847	95.2274	-0.206042	Down	3.54514e-09	6.371e-09	GO:0044424//intracellular part	GO:0005515//protein binding;GO:0032559	GO:0044267//cellular protein metabolic process
GME4010_g	552	606	1055	56.1035	95.2078	0.76299	Up	4.35984e-26	1.25735e-25	-	GO:0046872//metal ion binding	-
GME2355_g	1653	3378	3158	104.434	95.1696	-0.134022	Down	0.000173911	0.000250698	-	-	-
GME533_g	867	2425	1656	142.938	95.1482	-0.587146	Down	5.3934e-38	1.96918e-37	-	-	-
GME4497_g	840	1582	1603	96.2462	95.0634	-0.0178389	Down	0.726986	0.748141	-	-	-
GME1187_g	2082	3985	3972	97.8146	95.0359	-0.0415778	Down	0.19863	0.224589	GO:0044464//cell part	GO:0046914//transition metal ion binding	-
GME425_g	465	844	886	92.7568	94.9161	0.0332	Up	0.632714	0.660099	GO:0005622//intracellular	GO:0003677//DNA binding	-
GME4607_g	1269	3256	2415	131.123	94.8014	-0.467941	Down	5.89034e-34	1.99571e-33	-	-	-
GME4599_g	1113	2535	2116	116.396	94.7065	-0.29751	Down	2.24792e-12	4.57228e-12	-	GO:0004672//protein kinase activity;GO:0032559	GO:0006464//protein modification process
GME4079_g	771	2027	1465	134.356	94.6547	-0.505309	Down	8.3947e-25	2.34423e-24	-	-	-
GME512_g	1050	2307	1995	112.283	94.6483	-0.246493	Down	2.19232e-08	3.81393e-08	-	-	-
GME2186_g	528	635	1003	61.4605	94.6294	0.622629	Up	7.09644e-18	1.68046e-17	-	-	-
GME1830_g	423	631	803	76.2334	94.5658	0.310896	Up	4.85958e-05	7.21344e-05	-	GO:0005488//binding	-
GME1128_g	840	2651	1593	161.282	94.4704	-0.771654	Down	6.02252e-66	3.2566e-65	-	-	-
GME1298_g	945	631	1792	34.1235	94.4638	1.469	Up	1.10991e-121	9.46745e-121	-	-	-
GME3326_g	786	1687	1487	109.685	94.2427	-0.218919	Down	1.95249e-05	2.96546e-05	-	GO:0005488//binding	-
GME3410_g	969	1219	1833	64.2889	94.2319	0.551645	Up	1.5185e-25	4.33536e-25	-	-	-
GME3930_g	1416	2827	2678	102.028	94.212	-0.11498	Down	0.00311534	0.0041421	-	-	-
GME1294_g	1530	1722	2890	57.5172	94.0948	0.710121	Up	1.20838e-60	6.11768e-60	-	-	-
GME4025_g	639	1384	1207	110.686	94.0948	-0.234282	Down	3.65702e-05	5.45849e-05	GO:0043231//intracellular membrane-bounded organelle	GO:0046914//transition metal ion binding;GO:0003676//nucleic acid binding	-
GME2861_g	1899	1783	3585	47.9825	94.0423	0.970803	Up	2.62652e-126	2.33068e-125	-	-	-
GME2946_g	222	529	419	121.775	94.02	-0.373181	Down	7.25594e-05	0.00010653	-	-	-
GME586_g	747	1694	1409	115.891	93.9614	-0.302626	Down	5.53176e-09	9.84983e-09	-	-	-
GME910_g	2547	1970	4802	39.527	93.9188	1.24858	Up	4.42444e-252	6.89274e-251	-	-	-
GME4489_g	804	1705	1515	108.374	93.8676	-0.207318	Down	4.62832e-05	6.87859e-05	-	-	-
GME1584_g	1014	1542	1908	77.7146	93.7345	0.270395	Up	4.10614e-08	7.07225e-08	-	GO:0032561//guanyl ribonucleotide binding;GO:0060089	GO:0007166//cell surface receptor linked signaling pathway;GO:0010033//response to organic substance
GME497_g	1158	1184	2175	52.2516	93.5642	0.840483	Up	4.39834e-61	2.23844e-60	-	-	-
GME2065_g	468	389	879	42.4776	93.5626	1.13923	Up	1.8932e-41	7.34982e-41	-	-	-
GME2724_g	513	1453	962	144.745	93.415	-0.63179	Down	1.7476e-26	5.06709e-26	-	-	-
GME859_g	1524	2060	2856	69.0778	93.3539	0.434488	Up	1.03618e-25	2.96532e-25	-	GO:0004672//protein kinase activity;GO:0000166//nucleotide binding	-
GME2252_g	1185	3060	2218	131.965	93.24	-0.501136	Down	4.5201e-36	1.58695e-35	-	-	-
GME2512_g	1731	2200	3239	64.9504	93.2123	0.521181	Up	9.90732e-40	3.74131e-39	-	-	-
GME1561_g	609	1000	1139	83.9149	93.1677	0.150904	Up	0.0157414	0.0197686	-	-	-
GME2130_g	813	1475	1520	92.7166	93.1348	0.00649264	Up	0.902268	0.911106	-	-	-
GME454_g	984	2296	1839	119.243	93.0992	-0.357065	Down	2.12074e-15	4.71762e-15	-	-	-
GME2763_g	975	1522	1822	79.7749	93.09	0.222691	Up	8.50544e-06	1.31658e-05	GO:0043231//intracellular membrane-bounded organelle	GO:0043169//cation binding;GO:0003824//catalytic activity;GO:0032559	GO:0051234//establishment of localization;GO:0030003//cellular cation homeostasis
GME2320_g	2253	4952	4205	112.325	92.9745	-0.272769	Down	1.68266e-19	4.14043e-19	-	-	-
GME2983_g	687	783	1282	58.2453	92.9588	0.674448	Up	1.3955e-25	3.98656e-25	-	-	-
GME2920_g	1023	2606	1905	130.183	92.7638	-0.48891	Down	1.12395e-29	3.51099e-29	-	-	-
GME4723_g	1401	2142	2607	78.1335	92.6962	0.246568	Up	4.29388e-09	7.67953e-09	-	-	-
GME3425_g	1605	2201	2984	70.0811	92.6153	0.402225	Up	1.95354e-23	5.3114e-23	-	-	-
GME1844_g	1026	1501	1907	74.7635	92.5897	0.308517	Up	5.07642e-10	9.48159e-10	-	-	-
GME3517_g	1236	1678	2296	69.3793	92.5364	0.415516	Up	1.9145e-19	4.70133e-19	-	-	-
GME1244_g	633	4233	1175	341.744	92.4684	-1.88588	Down	0	0	GO:0043231//intracellular membrane-bounded organelle	GO:0003677//DNA binding	-
GME1326_g	1092	1213	2027	56.7668	92.4677	0.703903	Up	1.97584e-42	7.7892e-42	-	-	-
GME4654_g	300	651	556	110.896	92.3236	-0.264436	Down	0.00148049	0.00201771	-	-	-
GME1617_g	2160	2505	4000	59.2666	92.2498	0.638326	Up	2.84368e-69	1.60205e-68	-	-	-
GME2467_g	912	1391	1688	77.945	92.2012	0.242329	Up	3.366e-06	5.31387e-06	-	-	-
GME1581_g	990	893	1831	46.097	92.1324	0.999036	Up	1.59771e-68	8.9181e-68	GO:0016020//membrane	-	-
GME4653_g	537	1319	993	125.524	92.1158	-0.446443	Down	1.33073e-13	2.80564e-13	-	-	-
GME3299_g	237	544	438	117.302	92.0629	-0.34954	Down	0.000154208	0.000222959	-	-	-
GME1119_g	1620	1545	2993	48.7382	92.0345	0.917122	Up	2.38858e-96	1.69936e-95	-	-	-
GME4351_g	1569	3753	2898	122.24	92.0099	-0.40985	Down	8.46516e-31	2.70717e-30	-	-	-
GME2765_g	1209	1974	2230	83.4405	91.8835	0.139058	Up	0.00180385	0.00243513	-	GO:0003677//DNA binding	GO:0006351//transcription, DNA-dependent
GME2645_g	1026	4858	1892	241.973	91.8614	-1.39731	Down	0	0	-	-	-
GME3998_g	1827	2192	3369	61.3138	91.859	0.583209	Up	3.68438e-50	1.64221e-49	-	-	-
GME3780_g	1425	2549	2627	91.4137	91.8342	0.0066211	Up	0.869086	0.880904	GO:0044464//cell part	-	-
GME3871_g	2622	4261	4831	83.0491	91.7833	0.144266	Up	1.92056e-06	3.06694e-06	-	GO:0005488//binding	-
GME3467_g	1758	3294	3228	95.7549	91.469	-0.0660637	Down	0.0644486	0.076589	-	GO:0004672//protein kinase activity;GO:0032559	GO:0006464//protein modification process
GME610_g	2568	4289	4714	85.3527	91.4437	0.0994467	Up	0.00108444	0.00149349	GO:0044424//intracellular part	-	GO:0006412//translation
GME1796_g	1179	2122	2164	91.9788	91.4329	-0.00858788	Down	0.845334	0.858625	-	GO:0016740//transferase activity	GO:0008152//metabolic process
GME1334_g	1611	2841	2954	90.1222	91.3427	0.0194073	Up	0.608884	0.637434	GO:0005635//nuclear envelope	GO:0022892	GO:0006605//protein targeting
GME1364_g	2253	3878	4131	87.9636	91.3383	0.0543145	Up	0.092231	0.107989	-	GO:0016301//kinase activity	-
GME4463_g	1089	2114	1994	99.2049	91.2129	-0.121174	Down	0.00712184	0.00919406	-	-	-
GME4581_g	960	2121	1757	112.908	91.1716	-0.308494	Down	3.0561e-11	5.9753e-11	-	-	-
GME245_g	1977	3293	3617	85.1219	91.1383	0.0985274	Up	0.00456556	0.00599299	-	GO:0003824//catalytic activity	-
GME4290_g	984	3708	1800	192.575	91.1248	-1.07951	Down	1.52112e-159	1.60214e-158	-	GO:0016491//oxidoreductase activity;GO:0005488//binding	-
GME1034_g	1149	1414	2099	62.8906	91.0021	0.533056	Up	2.28536e-27	6.78051e-27	-	-	-
GME3940_g	966	1127	1763	59.6215	90.9147	0.608681	Up	4.42336e-29	1.35812e-28	-	-	-
GME318_g	735	1058	1340	73.5622	90.819	0.30403	Up	2.76286e-07	4.59213e-07	-	GO:0043021//ribonucleoprotein binding;GO:0008135//translation factor activity, nucleic acid binding	GO:0042255//ribosome assembly;GO:0006412//translation
GME2290_g	2199	2979	4009	69.2311	90.8176	0.391551	Up	1.70695e-29	5.30819e-29	-	GO:0051536//iron-sulfur cluster binding;GO:0016829//lyase activity	GO:0006520//cellular amino acid metabolic process
GME566_g	1911	1864	3481	49.8473	90.7408	0.864236	Up	2.95578e-101	2.18304e-100	-	GO:0003676//nucleic acid binding;GO:0008168//methyltransferase activity	GO:0042254//ribosome biogenesis;GO:0006730//one-carbon metabolic process
GME939_g	552	772	1005	71.4718	90.6956	0.343659	Up	5.86848e-07	9.60892e-07	-	GO:0016757//transferase activity, transferring glycosyl groups	GO:0055086//nucleobase, nucleoside and nucleotide metabolic process
GME1443_g	1491	2743	2714	94.0166	90.6758	-0.0521976	Down	0.181407	0.206077	-	-	-
GME1125_g	693	1171	1261	86.3535	90.6444	0.0699635	Up	0.232236	0.259738	-	-	-
GME3557_g	1683	1687	3062	51.2256	90.6317	0.823151	Up	2.52072e-82	1.58815e-81	-	-	GO:0006810//transport
GME3421_g	1512	1779	2747	60.1285	90.5036	0.589927	Up	4.82642e-42	1.88581e-41	-	-	-
GME3428_g	627	1178	1139	96.0139	90.4931	-0.0854355	Down	0.154101	0.176756	-	GO:0005488//binding	-
GME3571_g	1353	1735	2457	65.5327	90.4621	0.465098	Up	4.07666e-25	1.15034e-24	-	-	-
GME1931_g	2184	2715	3966	63.5292	90.4605	0.509869	Up	1.95154e-46	8.20766e-46	-	GO:0017111//nucleoside-triphosphatase activity;GO:0000166//nucleotide binding	-
GME4167_g	3198	8195	5806	130.956	90.4394	-0.534063	Down	7.3688e-105	5.55239e-104	-	GO:0016491//oxidoreductase activity	GO:0019752//carboxylic acid metabolic process
GME83_g	567	1407	1027	126.814	90.2291	-0.49105	Down	7.08624e-17	1.63568e-16	-	-	-
GME2709_g	1809	2514	3273	71.0204	90.1294	0.343765	Up	1.87664e-19	4.61071e-19	-	GO:0016829//lyase activity	-
GME359_g	1020	2065	1845	103.461	90.1063	-0.199385	Down	1.57751e-05	2.41029e-05	-	-	-
GME2898_g	843	1359	1524	82.385	90.0568	0.128454	Up	0.0169735	0.0212278	-	-	-
GME4616_g	1932	3155	3492	83.4542	90.0381	0.10955	Up	0.00198428	0.00266977	-	-	-
GME3799_g	270	941	488	178.107	90.0358	-0.984177	Down	3.42696e-36	1.20841e-35	GO:0030529//ribonucleoprotein complex	GO:0005198//structural molecule activity	GO:0010467//gene expression
GME1888_g	1683	2779	3041	84.3841	90.0101	0.0931163	Up	0.0138945	0.0175218	-	GO:0008443//phosphofructokinase activity;GO:0019203//carbohydrate phosphatase activity;GO:0032559	GO:0006000//fructose metabolic process
GME2161_g	411	561	740	69.7553	89.691	0.362661	Up	6.54366e-06	1.01909e-05	-	-	-
GME2586_g	210	298	378	72.5192	89.6668	0.30621	Up	0.00603718	0.00783556	-	-	-
GME1010_g	420	707	756	86.0253	89.6668	0.0598123	Up	0.42846	0.463368	-	-	-
GME1871_g	570	843	1024	75.5804	89.492	0.243747	Up	0.000273506	0.00039032	-	-	-
GME4285_g	1209	1377	2171	58.2055	89.4525	0.619967	Up	1.50601e-36	5.35729e-36	-	-	-
GME2989_g	546	1328	980	124.297	89.4113	-0.475265	Down	3.58616e-15	7.91569e-15	-	GO:0005488//binding	-
GME227_g	1713	1991	3073	59.3978	89.3644	0.589291	Up	9.73604e-47	4.12335e-46	-	-	-
GME3176_g	3780	4799	6779	64.8806	89.3373	0.461475	Up	2.2967e-65	1.23228e-64	-	-	-
GME4775_g	783	1009	1404	65.8545	89.3232	0.439753	Up	1.07723e-13	2.2821e-13	-	-	-
GME237_g	522	841	934	82.3345	89.1324	0.114453	Up	0.0951442	0.111239	-	-	-
GME994_g	1152	1989	2058	88.2345	88.9922	0.012336	Up	0.7859	0.805008	-	-	-
GME3859_g	1320	3757	2358	145.453	88.9875	-0.708881	Down	3.43794e-80	2.13549e-79	-	GO:0016787//hydrolase activity	-
GME4314_g	1017	1850	1816	92.9623	88.9516	-0.0636248	Down	0.181823	0.206501	-	GO:0005488//binding;GO:0003824//catalytic activity	GO:0006281//DNA repair
GME856_g	2367	3869	4224	83.5327	88.8965	0.0897854	Up	0.00515312	0.00674233	-	-	-
GME1879_g	366	1232	653	172.023	88.8774	-0.952711	Down	1.77352e-44	7.22075e-44	-	-	-
GME2514_g	1890	643	3372	17.3862	88.8761	2.35385	Up	0	0	-	-	-
GME4620_g	879	861	1566	50.0577	88.7487	0.826135	Up	3.10018e-43	1.23421e-42	-	-	-
GME3132_g	744	1473	1324	101.178	88.6491	-0.190718	Down	0.00047735	0.000672314	GO:0005774//vacuolar membrane;GO:0016469//proton-transporting two-sector ATPase complex	GO:0015662//ATPase activity, coupled to transmembrane movement of ions, phosphorylative mechanism;GO:0019829//cation-transporting ATPase activity	GO:0051452//intracellular pH reduction;GO:0015988//energy coupled proton transport, against electrochemical gradient
GME700_g	1944	6192	3459	162.776	88.6367	-0.876914	Down	3.71104e-188	4.42857e-187	-	-	-
GME4661_g	1107	1519	1969	70.1239	88.6048	0.337478	Up	6.18714e-12	1.23922e-11	GO:0043231//intracellular membrane-bounded organelle	GO:0004702//receptor signaling protein serine/threonine kinase activity;GO:0032559	GO:0006464//protein modification process
GME81_g	402	838	715	106.531	88.6011	-0.265871	Down	0.000288808	0.000411309	-	-	-
GME1073_g	1791	2842	3180	81.0932	88.4485	0.125256	Up	0.000765218	0.00106232	-	-	-
GME544_g	2169	2686	3850	63.2853	88.422	0.482535	Up	5.65362e-41	2.17223e-40	-	GO:0016866//intramolecular transferase activity	GO:0008152//metabolic process
GME206_g	987	1594	1750	82.5329	88.3243	0.0978396	Up	0.0501224	0.0601692	-	GO:0004674//protein serine/threonine kinase activity;GO:0032559	GO:0006464//protein modification process
GME4222_g	1662	2392	2946	73.5506	88.3	0.263676	Up	2.8132e-11	5.50928e-11	-	-	-
GME1276_g	2409	10560	4268	224.018	88.2565	-1.34384	Down	0	0	-	-	-
GME3263_g	747	1116	1321	76.3484	88.093	0.20643	Up	0.00042563	0.000601043	-	-	-
GME56_g	1281	2441	2261	97.3811	87.9246	-0.147375	Down	0.000463294	0.000653277	-	-	-
GME3585_g	1641	2773	2896	86.357	87.9122	0.0257503	Up	0.501886	0.535367	-	-	-
GME1059_g	1362	2317	2403	86.9371	87.8893	0.0157149	Up	0.708528	0.730853	GO:0044424//intracellular part	GO:0004812//aminoacyl-tRNA ligase activity;GO:0032559	GO:0006418//tRNA aminoacylation for protein translation
GME1664_g	1701	3018	3000	90.6716	87.8569	-0.045494	Down	0.221244	0.248189	-	GO:0016740//transferase activity	GO:0008152//metabolic process
GME1211_g	549	755	968	70.2798	87.8339	0.321667	Up	4.09618e-06	6.43098e-06	-	-	-
GME3378_g	354	495	624	71.4592	87.8093	0.297254	Up	0.000600306	0.000840602	-	GO:0003676//nucleic acid binding;GO:0005515//protein binding;GO:0034062//RNA polymerase activity	GO:0010467//gene expression
GME3911_g	750	2602	1322	177.297	87.807	-1.01376	Down	1.02446e-101	7.58948e-101	-	-	-
GME4560_g	1824	4866	3215	136.334	87.8042	-0.634781	Down	2.56118e-85	1.68143e-84	-	-	-
GME1850_g	516	619	909	61.3052	87.7553	0.517477	Up	3.90708e-12	7.87757e-12	-	-	-
GME1901_g	1566	3069	2757	100.152	87.7009	-0.191533	Down	4.12102e-07	6.79358e-07	-	-	-
GME528_g	918	2636	1616	146.744	87.6916	-0.742787	Down	1.70538e-61	8.725e-61	-	-	-
GME2239_g	1848	4165	3253	115.178	87.6882	-0.393409	Down	1.26399e-31	4.1101e-31	-	-	-
GME3318_g	924	804	1626	44.4673	87.6613	0.979196	Up	4.0611e-59	2.02428e-58	-	-	-
GME1311_g	720	1800	1266	127.76	87.5912	-0.544583	Down	3.30186e-25	9.3498e-25	-	-	-
GME333_g	846	1342	1486	81.0659	87.4999	0.110186	Up	0.0425128	0.0515452	-	GO:0016740//transferase activity	-
GME4138_g	1194	1716	2096	73.4462	87.4472	0.251725	Up	7.84492e-08	1.3341e-07	-	-	-
GME1763_g	1146	1674	2011	74.6495	87.4151	0.22775	Up	1.75799e-06	2.8129e-06	-	-	-
GME3353_g	1050	2254	1841	109.704	87.3421	-0.328862	Down	3.44944e-13	7.17276e-13	GO:0005634//nucleus	GO:0016853//isomerase activity	GO:0018208//peptidyl-proline modification
GME1919_g	531	1034	931	99.5135	87.3402	-0.188247	Down	0.0038541	0.00508112	-	-	-
GME4479_g	930	997	1630	54.7859	87.31	0.672343	Up	6.51514e-32	2.12851e-31	-	-	-
GME3784_g	435	1215	762	142.739	87.2619	-0.709957	Down	3.57962e-27	1.05881e-26	-	-	-
GME47_g	942	1416	1647	76.819	87.0967	0.181156	Up	0.000523956	0.000735603	-	-	-
GME2193_g	1299	2315	2271	91.0748	87.0898	-0.0645482	Down	0.129778	0.149672	-	-	-
GME4119_g	1497	2460	2613	83.9788	86.9514	0.0501851	Up	0.2157	0.242587	-	-	-
GME3974_g	1617	1732	2822	54.7386	86.9373	0.667415	Up	2.56706e-53	1.18678e-52	-	-	-
GME1747_g	1473	3085	2567	107.031	86.8125	-0.302051	Down	4.01994e-15	8.853e-15	GO:0032991//macromolecular complex	GO:0003676//nucleic acid binding;GO:0016866//intramolecular transferase activity	GO:0010467//gene expression;GO:0009451//RNA modification
GME4014_g	543	856	946	80.562	86.7861	0.107366	Up	0.114685	0.132867	-	-	-
GME273_g	795	1031	1384	66.2747	86.7218	0.387936	Up	5.11676e-11	9.92025e-11	GO:0016020//membrane	-	-
GME931_g	2205	3904	3838	90.481	86.7073	-0.0614621	Down	0.0608912	0.0725394	-	GO:0070011;GO:0017111//nucleoside-triphosphatase activity;GO:0000166//nucleotide binding	GO:0043170;GO:0044238//primary metabolic process
GME3558_g	1125	4132	1955	187.7	86.5672	-1.11654	Down	2.00574e-187	2.38767e-186	-	GO:0046872//metal ion binding;GO:0016616//oxidoreductase activity, acting on the CH-OH group of donors, NAD or NADP as acceptor	GO:0008652//cellular amino acid biosynthetic process;GO:0009081//branched chain family amino acid metabolic process
GME2606_g	696	1329	1209	97.5825	86.5319	-0.173391	Down	0.00248148	0.00331754	-	GO:0043167//ion binding;GO:0016829//lyase activity	GO:0009086//methionine biosynthetic process
GME87_g	1380	1148	2396	42.5127	86.4902	1.02464	Up	8.22112e-93	5.69833e-92	-	-	-
GME2267_g	597	1363	1036	116.675	86.4459	-0.432625	Down	2.66964e-13	5.56797e-13	-	-	-
GME4375_g	486	689	843	72.4501	86.4073	0.254165	Up	0.000589254	0.000825364	GO:0043231//intracellular membrane-bounded organelle	GO:0003676//nucleic acid binding	GO:0042254//ribosome biogenesis
GME500_g	2508	3701	4350	75.4133	86.4014	0.196237	Up	1.12421e-09	2.06632e-09	-	-	-
GME148_g	978	1644	1696	85.9051	86.3865	0.00806214	Up	0.871984	0.883287	-	-	-
GME2134_g	2166	4257	3756	100.439	86.3826	-0.217504	Down	1.56582e-11	3.0927e-11	-	-	-
GME1683_g	777	989	1346	65.0476	86.2945	0.407772	Up	1.16589e-11	2.31791e-11	-	-	-
GME4342_g	351	442	608	64.3534	86.289	0.423161	Up	2.38852e-06	3.79174e-06	-	-	-
GME4055_g	1638	1519	2833	47.3915	86.1572	0.862345	Up	1.8547e-82	1.17005e-81	-	-	-
GME3739_g	1392	2437	2407	89.469	86.1382	-0.0547338	Down	0.18673	0.211727	-	-	-
GME2154_g	852	945	1472	56.6824	86.0651	0.602528	Up	3.88784e-24	1.0727e-23	-	-	GO:0008152//metabolic process
GME141_g	1515	4609	2616	155.471	86.017	-0.853955	Down	1.87246e-134	1.75816e-133	-	GO:0016773//phosphotransferase activity, alcohol group as acceptor;GO:0032559	GO:0006796//phosphate metabolic process;GO:0006007//glucose catabolic process
GME1431_g	240	530	414	112.855	85.9307	-0.393225	Down	3.04186e-05	4.56845e-05	-	GO:0016779//nucleotidyltransferase activity;GO:0005488//binding	-
GME921_g	1152	2692	1987	119.42	85.922	-0.47495	Down	4.19778e-29	1.29132e-28	-	GO:0016787//hydrolase activity	-
GME3970_g	654	1373	1127	107.287	85.8431	-0.321708	Down	2.67672e-08	4.63831e-08	-	-	-
GME199_g	1332	2046	2293	78.4978	85.7549	0.127566	Up	0.0036278	0.00479844	-	-	-
GME324_g	2121	4192	3642	101.004	85.5379	-0.239772	Down	2.03308e-13	4.26603e-13	-	GO:0017111//nucleoside-triphosphatase activity;GO:0032561//guanyl ribonucleotide binding;GO:0008079//translation termination factor activity	GO:0006412//translation;GO:0009207
GME3650_g	1473	3590	2525	124.551	85.3921	-0.544564	Down	1.35719e-48	5.94537e-48	-	-	-
GME1527_g	1644	1971	2818	61.269	85.3883	0.47888	Up	4.77592e-30	1.50549e-29	-	-	-
GME3098_g	1647	3055	2823	94.7925	85.384	-0.150807	Down	6.18448e-05	9.1214e-05	GO:0044424//intracellular part	GO:0005515//protein binding;GO:0032559	GO:0044267//cellular protein metabolic process
GME1057_g	1365	2113	2336	79.1085	85.251	0.107884	Up	0.0127215	0.0160887	-	-	-
GME4373_g	705	1268	1205	91.915	85.1446	-0.110385	Down	0.0571532	0.0682879	-	-	-
GME2023_g	864	1483	1476	87.717	85.1004	-0.0436896	Down	0.410054	0.444455	-	-	-
GME1461_g	843	1268	1440	76.8684	85.093	0.14665	Up	0.00826864	0.0106236	-	-	-
GME2537_g	474	972	809	104.796	85.0216	-0.30168	Down	1.06819e-05	1.64612e-05	-	-	-
GME1071_g	1347	3385	2297	128.424	84.9479	-0.596269	Down	9.18794e-54	4.27213e-53	GO:0005622//intracellular	GO:0046872//metal ion binding;GO:0008238//exopeptidase activity	GO:0019538//protein metabolic process
GME4641_g	1158	907	1974	40.0272	84.9176	1.08508	Up	3.79766e-84	2.44676e-83	-	-	-
GME1635_g	1053	1370	1795	66.4888	84.9171	0.352944	Up	7.55566e-12	1.51144e-11	-	-	-
GME1215_g	954	1180	1625	63.2106	84.8524	0.424789	Up	9.71318e-15	2.11602e-14	GO:0016020//membrane	-	-
GME2982_g	1962	3794	3340	98.8222	84.8021	-0.220735	Down	1.07921e-10	2.07081e-10	-	-	-
GME1936_g	702	1027	1195	74.7635	84.7988	0.181711	Up	0.00304988	0.00405952	-	-	-
GME1622_g	930	1918	1582	105.395	84.7389	-0.314717	Down	1.2078e-10	2.31205e-10	-	-	-
GME3898_g	1461	3274	2484	114.521	84.6955	-0.435253	Down	4.45176e-30	1.40422e-29	GO:0016020//membrane	GO:0016765//transferase activity, transferring alkyl or aryl (other than methyl) groups	GO:0006694//steroid biosynthetic process
GME3623_g	384	680	652	90.4969	84.5815	-0.0975265	Down	0.21742	0.244352	-	-	-
GME1200_g	1020	1710	1730	85.6746	84.4899	-0.020088	Down	0.68288	0.706805	-	-	-
GME2369_g	1323	1964	2242	75.8644	84.418	0.154128	Up	0.000541796	0.000759769	GO:0044464//cell part	GO:0003824//catalytic activity	GO:0008152//metabolic process
GME308_g	330	685	559	106.08	84.3834	-0.330119	Down	5.7138e-05	8.44262e-05	-	-	-
GME1723_g	864	1221	1462	72.2201	84.2932	0.223016	Up	6.51306e-05	9.59142e-05	GO:0005634//nucleus	GO:0016876//ligase activity, forming aminoacyl-tRNA and related compounds;GO:0032559	GO:0042254//ribosome biogenesis;GO:0010467//gene expression
GME3905_g	1284	1984	2170	78.9647	84.1887	0.0924193	Up	0.0391532	0.047567	-	GO:0016740//transferase activity	GO:0008152//metabolic process
GME2840_g	1029	1105	1738	54.8786	84.1383	0.616518	Up	2.56898e-29	7.95317e-29	-	GO:0003824//catalytic activity	GO:0008152//metabolic process
GME1550_g	720	1039	1216	73.7461	84.1318	0.190084	Up	0.00179763	0.0024274	-	-	-
GME335_g	1035	1369	1747	67.5957	84.0837	0.314893	Up	1.30859e-09	2.39521e-09	-	-	-
GME7_g	1521	3313	2567	111.314	84.0728	-0.404919	Down	8.25792e-27	2.4175e-26	-	-	-
GME1_g	1464	20865	2467	728.339	83.9435	-3.11712	Down	0	0	-	-	-
GME1655_g	1197	1090	2017	46.5359	83.9404	0.851019	Up	5.88032e-58	2.88654e-57	-	-	-
GME2817_g	933	1034	1572	56.6363	83.9325	0.567501	Up	3.25348e-23	8.78657e-23	-	-	-
GME1510_g	1590	1523	2677	48.9507	83.8707	0.776837	Up	1.57092e-65	8.45681e-65	-	-	-
GME1914_g	2091	4752	3516	116.139	83.7633	-0.471463	Down	2.04788e-49	9.06117e-49	GO:0016020//membrane	-	-
GME4714_g	1101	1851	1851	85.9162	83.7487	-0.0368637	Down	0.43687	0.470677	-	-	-
GME4111_g	1419	2843	2385	102.388	83.7269	-0.290289	Down	3.84178e-13	7.97149e-13	-	-	-
GME3778_g	891	2343	1497	134.385	83.6957	-0.683146	Down	1.3003e-47	5.635e-47	-	-	-
GME2113_g	309	585	519	96.7506	83.6697	-0.209566	Down	0.0159266	0.0199856	-	-	-
GME3567_g	1689	3289	2832	99.5154	83.5262	-0.252691	Down	7.77268e-12	1.55357e-11	-	-	-
GME1745_g	1419	2751	2379	99.0751	83.5163	-0.246465	Down	9.94218e-10	1.83016e-09	-	-	-
GME2170_g	687	1297	1150	96.4805	83.3874	-0.210408	Down	0.0003135	0.000445297	-	-	-
GME2970_g	2016	3572	3374	90.5476	83.3707	-0.119136	Down	0.000580552	0.000813411	GO:0043231//intracellular membrane-bounded organelle;GO:0016020//membrane	GO:0042626//ATPase activity, coupled to transmembrane movement of substances;GO:0000166//nucleotide binding	GO:0009987//cellular process;GO:0006811//ion transport
GME2555_g	1359	1358	2271	51.0665	83.2447	0.70498	Up	1.88538e-47	8.12694e-47	-	GO:0003824//catalytic activity	-
GME821_g	1239	2252	2067	92.8866	83.1052	-0.160532	Down	0.00025745	0.00036784	-	-	-
GME1807_g	651	975	1086	76.5385	83.1013	0.118686	Up	0.0621968	0.0740038	-	-	-
GME2199_g	3105	5895	5175	97.0238	83.0248	-0.224797	Down	2.63072e-16	5.99522e-16	-	GO:0005488//binding;GO:0008233//peptidase activity	-
GME2095_g	627	1125	1045	91.6941	83.0248	-0.143286	Down	0.0207562	0.0257988	-	-	-
GME695_g	642	884	1069	70.3677	82.9472	0.23728	Up	0.000290356	0.000413393	-	-	-
GME4363_g	435	1261	724	148.143	82.9103	-0.83737	Down	6.64348e-37	2.37898e-36	-	-	GO:0006810//transport
GME2427_g	1041	1271	1731	62.3952	82.8334	0.408778	Up	1.23998e-14	2.69404e-14	-	-	-
GME4728_g	417	208	693	25.4908	82.7859	1.69941	Up	4.26206e-59	2.12227e-58	GO:0000785//chromatin;GO:0043231//intracellular membrane-bounded organelle	GO:0003676//nucleic acid binding	GO:0006259//DNA metabolic process;GO:0033554//cellular response to stress;GO:0034728
GME2633_g	1080	1448	1794	68.5174	82.7481	0.272255	Up	8.57514e-08	1.45675e-07	-	-	-
GME343_g	174	194	289	56.9782	82.7385	0.538149	Up	5.09458e-05	7.55301e-05	-	-	-
GME993_g	660	1057	1096	81.8441	82.7229	0.0154087	Up	0.804658	0.823177	-	-	-
GME3985_g	723	1318	1200	93.1608	82.6803	-0.17218	Down	0.00276588	0.0036886	-	-	-
GME4211_g	1626	2008	2698	63.1102	82.6572	0.389267	Up	3.56886e-20	8.97774e-20	-	GO:0003824//catalytic activity	-
GME3258_g	1695	5256	2807	158.468	82.4958	-0.9418	Down	3.09954e-180	3.57554e-179	-	-	-
GME314_g	1353	2616	2239	98.8089	82.4357	-0.261372	Down	2.9261e-10	5.50775e-10	-	-	-
GME1861_g	1443	3892	2386	137.836	82.3689	-0.742781	Down	6.53416e-90	4.44011e-89	-	GO:0005488//binding;GO:0016616//oxidoreductase activity, acting on the CH-OH group of donors, NAD or NADP as acceptor	GO:0008152//metabolic process
GME2006_g	1416	2645	2341	95.4594	82.3564	-0.213007	Down	1.90776e-07	3.18837e-07	-	GO:0005488//binding	-
GME2771_g	1653	2433	2730	75.2186	82.2714	0.129301	Up	0.00129884	0.00178218	-	-	-
GME4495_g	1746	3172	2882	92.8421	82.2259	-0.175186	Down	2.34064e-06	3.71938e-06	-	-	-
GME3597_g	855	1725	1410	103.105	82.1509	-0.327765	Down	2.23042e-10	4.2163e-10	-	-	-
GME4430_g	960	1336	1583	71.1199	82.1427	0.207878	Up	0.000102925	0.000149887	-	-	-
GME584_g	1980	4391	3262	113.332	82.0688	-0.465656	Down	8.37386e-45	3.42086e-44	-	-	-
GME4324_g	1953	979	3213	25.6175	81.9535	1.67768	Up	1.92956e-262	3.08538e-261	-	-	-
GME3404_g	3225	3680	5303	58.3142	81.9127	0.490239	Up	2.32478e-57	1.12861e-56	-	-	-
GME677_g	1203	2101	1978	89.2517	81.9068	-0.123897	Down	0.00611008	0.00792381	-	-	-
GME1859_g	981	1203	1612	62.669	81.8569	0.385351	Up	1.86679e-12	3.80825e-12	-	-	-
GME2176_g	243	369	399	77.6026	81.7948	0.0759042	Up	0.466916	0.500489	GO:0030529//ribonucleoprotein complex	GO:0005198//structural molecule activity	GO:0010467//gene expression
GME1777_g	315	250	517	40.5589	81.7597	1.01137	Up	6.31358e-21	1.61251e-20	-	-	-
GME3240_g	720	1016	1180	72.1136	81.6411	0.179023	Up	0.00371024	0.00490347	-	-	-
GME1496_g	780	465	1276	30.4659	81.492	1.41946	Up	6.63634e-83	4.21403e-82	-	-	-
GME1755_g	345	532	564	78.8041	81.4365	0.0474052	Up	0.587166	0.616562	-	-	-
GME3032_g	996	1809	1627	92.8187	81.3743	-0.189842	Down	0.000116206	0.000168922	-	-	-
GME371_g	573	523	936	46.6448	81.373	0.802834	Up	2.54426e-25	7.24262e-25	-	-	-
GME2367_g	3174	4089	5180	65.8364	81.2984	0.30434	Up	4.69408e-24	1.29221e-23	-	-	-
GME3344_g	1872	5376	3055	146.761	81.2951	-0.852224	Down	5.8001e-156	6.04333e-155	-	GO:0005488//binding	-
GME1221_g	813	1230	1326	77.3162	81.2479	0.0715587	Up	0.210334	0.236993	-	-	-
GME1007_g	2733	6027	4457	112.698	81.2385	-0.472231	Down	2.26514e-62	1.1725e-61	-	-	-
GME131_g	1575	1926	2567	62.4931	81.1904	0.377612	Up	2.70736e-18	6.48081e-18	GO:0031224//intrinsic to membrane	GO:0070567	-
GME2661_g	672	1176	1095	89.4323	81.1716	-0.139821	Down	0.020974	0.0260628	-	-	-
GME4573_g	855	2193	1392	131.078	81.1021	-0.69261	Down	9.91986e-46	4.11487e-45	-	-	-
GME373_g	456	871	742	97.6134	81.0584	-0.268117	Down	0.000194818	0.000280253	-	-	-
GME4728_g	417	302	678	37.0107	80.994	1.12987	Up	5.97852e-32	1.95452e-31	GO:0000785//chromatin;GO:0043231//intracellular membrane-bounded organelle	GO:0003676//nucleic acid binding	GO:0006259//DNA metabolic process;GO:0033554//cellular response to stress;GO:0034728
GME1705_g	294	5947	478	1033.73	80.9915	-3.67394	Down	0	0	-	-	-
GME178_g	2691	5100	4373	96.8529	80.9515	-0.258738	Down	2.88844e-18	6.90404e-18	-	-	-
GME4273_g	384	356	624	47.3778	80.9492	0.772805	Up	2.1583e-16	4.92788e-16	-	-	-
GME2619_g	888	1797	1439	103.417	80.7248	-0.357388	Down	2.1424e-12	4.36131e-12	-	-	-
GME4605_g	1032	301	1672	14.9054	80.7078	2.43688	Up	1.42692e-222	1.98093e-221	-	-	-
GME1462_g	1839	2075	2978	57.6624	80.6681	0.484369	Up	2.72398e-32	8.95365e-32	-	-	-
GME4457_g	1200	1510	1940	64.3061	80.5341	0.324644	Up	4.71736e-11	9.15689e-11	-	-	-
GME841_g	1425	2690	2301	96.4703	80.4379	-0.262209	Down	1.4483e-10	2.76152e-10	-	-	-
GME773_g	1062	1149	1714	55.2907	80.398	0.540125	Up	3.74584e-23	1.0105e-22	-	GO:0005488//binding	GO:0009987//cellular process
GME1445_g	3237	6818	5215	107.639	80.2547	-0.423545	Down	7.4052e-58	3.62406e-57	-	-	-
GME3691_g	807	1782	1300	112.847	80.247	-0.491849	Down	5.1289e-21	1.31549e-20	-	-	-
GME4123_g	1743	3585	2806	105.111	80.1954	-0.390322	Down	4.47294e-27	1.31581e-26	-	GO:0016836//hydro-lyase activity	GO:0008652//cellular amino acid biosynthetic process;GO:0006549//isoleucine metabolic process;GO:0006573//valine metabolic process
GME3949_g	6933	9587	11157	70.6672	80.1651	0.181934	Up	1.22934e-19	3.04041e-19	-	-	-
GME3720_g	573	1340	922	119.511	80.1559	-0.576258	Down	4.5961e-21	1.18133e-20	-	-	-
GME1122_g	714	1444	1148	103.353	80.0945	-0.367812	Down	9.8641e-11	1.89424e-10	-	-	-
GME2548_g	900	1890	1447	107.319	80.0913	-0.422185	Down	3.89714e-17	9.0516e-17	GO:0016020//membrane	-	GO:0006810//transport
GME4173_g	870	1397	1398	82.0603	80.0474	-0.0358314	Down	0.511374	0.544649	-	-	-
GME1096_g	1179	1748	1894	75.7677	80.0249	0.0788674	Up	0.0993182	0.115867	GO:0044464//cell part	GO:0016829//lyase activity	GO:0006779//porphyrin biosynthetic process
GME2899_g	2502	3181	4015	64.9729	79.9388	0.299056	Up	1.96557e-18	4.72381e-18	-	-	-
GME3380_g	1032	1722	1655	85.2726	79.8872	-0.0941177	Down	0.0580434	0.0692661	-	-	-
GME1533_g	2925	3746	4689	65.4483	79.8571	0.287066	Up	8.58422e-20	2.13176e-19	GO:0044424//intracellular part	GO:0005488//binding;GO:0008168//methyltransferase activity	GO:0044238//primary metabolic process;GO:0044260;GO:0043412//macromolecule modification
GME4417_g	2271	7109	3640	159.973	79.8442	-1.00257	Down	1.75099e-269	2.85641e-268	-	-	-
GME3577_g	798	1240	1279	79.41	79.8411	0.00781242	Up	0.89221	0.902266	-	-	-
GME114_g	2883	5357	4611	94.9584	79.6727	-0.253209	Down	2.13052e-18	5.11008e-18	-	-	-
GME3846_g	1143	1643	1828	73.4594	79.6689	0.11707	Up	0.0169546	0.0212151	GO:0016020//membrane	-	GO:0051234//establishment of localization
GME4358_g	1431	2346	2288	83.7808	79.6481	-0.0729797	Down	0.085113	0.0999933	-	-	-
GME1260_g	2544	5023	4066	100.903	79.6177	-0.341803	Down	1.97748e-29	6.14552e-29	-	-	-
GME3102_g	798	666	1275	42.6508	79.5914	0.900039	Up	8.10682e-41	3.10249e-40	-	-	-
GME963_g	1515	2324	2420	78.3934	79.5723	0.0215333	Up	0.607514	0.636137	-	-	-
GME158_g	915	1176	1461	65.6814	79.5405	0.276204	Up	9.6512e-07	1.56284e-06	-	-	-
GME4261_g	378	1095	603	148.04	79.4666	-0.897565	Down	4.24598e-36	1.49287e-35	-	-	-
GME989_g	882	1963	1407	113.739	79.4666	-0.517302	Down	4.73374e-25	1.33265e-24	-	-	-
GME4230_g	1047	1669	1667	81.464	79.3137	-0.0385936	Down	0.439704	0.473415	-	GO:0016741	GO:0006730//one-carbon metabolic process;GO:0008202//steroid metabolic process
GME2753_g	2058	3305	3274	82.0696	79.2487	-0.0504597	Down	0.156033	0.178845	-	-	-
GME1437_g	222	273	353	62.8443	79.2102	0.333904	Up	0.00398596	0.00524925	-	-	-
GME1531_g	1332	1692	2118	64.9161	79.2102	0.287109	Up	9.36394e-10	1.727e-09	-	-	-
GME325_g	5196	7672	8259	75.4563	79.1804	0.0695007	Up	0.00237626	0.00318126	-	-	-
GME4562_g	2064	2747	3280	68.0151	79.1632	0.218975	Up	4.14818e-09	7.42717e-09	-	GO:0016301//kinase activity	-
GME602_g	1737	2181	2756	64.167	79.0385	0.300722	Up	2.98466e-13	6.21697e-13	-	GO:0016763//transferase activity, transferring pentosyl groups;GO:0043169//cation binding	GO:0006144//purine base metabolic process;GO:0006163//purine nucleotide metabolic process
GME2909_g	372	897	589	123.227	78.8736	-0.643704	Down	1.78752e-17	4.18787e-17	-	GO:0046914//transition metal ion binding	-
GME1668_g	2007	3122	3177	79.4954	78.8549	-0.0116692	Down	0.748102	0.76824	-	GO:0005515//protein binding;GO:0043169//cation binding;GO:0016791//phosphatase activity	-
GME1887_g	417	401	660	49.1433	78.8437	0.682	Up	3.64652e-14	7.82089e-14	GO:0019866//organelle inner membrane;GO:0043231//intracellular membrane-bounded organelle;GO:0031224//intrinsic to membrane	-	GO:0006810//transport
GME3762_g	621	882	981	72.5827	78.6931	0.116611	Up	0.0815114	0.0959016	-	GO:0016772//transferase activity, transferring phosphorus-containing groups	GO:0044237//cellular metabolic process
GME3823_g	1356	2909	2138	109.633	78.5429	-0.481125	Down	5.01748e-32	1.64366e-31	-	-	-
GME2033_g	909	1165	1433	65.4965	78.5311	0.261845	Up	4.01312e-06	6.30261e-06	GO:0043231//intracellular membrane-bounded organelle	GO:0003676//nucleic acid binding;GO:0016462//pyrophosphatase activity;GO:0032559	GO:0006259//DNA metabolic process
GME4065_g	696	1035	1097	75.9954	78.5157	0.047069	Up	0.45179	0.485672	-	-	GO:0009987//cellular process
GME418_g	702	519	1106	37.7821	78.4833	1.05468	Up	7.58638e-46	3.15232e-45	-	-	-
GME3496_g	1440	3437	2268	121.976	78.4584	-0.636593	Down	4.16962e-61	2.12427e-60	-	GO:0016842	GO:0006164//purine nucleotide biosynthetic process
GME3876_g	1326	1667	2087	64.2463	78.404	0.287313	Up	1.20926e-09	2.2201e-09	-	-	-
GME3560_g	609	750	958	62.9361	78.3623	0.316271	Up	6.48488e-06	1.01027e-05	-	-	-
GME192_g	5634	7074	8859	64.1659	78.3298	0.287754	Up	4.24434e-36	1.49338e-35	-	-	-
GME2852_g	963	1424	1513	75.5683	78.2658	0.0505991	Up	0.342332	0.374148	-	-	-
GME2380_g	930	1099	1461	60.3908	78.2576	0.373901	Up	7.0496e-11	1.36131e-10	-	-	-
GME4221_g	1170	6124	1837	267.489	78.2136	-1.77399	Down	0	0	-	-	-
GME1151_g	591	687	927	59.4053	78.136	0.395396	Up	4.49098e-08	7.72136e-08	GO:0044464//cell part	GO:0032561//guanyl ribonucleotide binding	GO:0035556//intracellular signal transduction
GME4052_g	519	1042	814	102.602	78.1297	-0.393118	Down	4.9951e-09	8.91063e-09	-	-	-
GME4284_g	1704	2866	2670	85.9533	78.055	-0.139063	Down	0.000337214	0.000478419	GO:0016020//membrane	GO:0005488//binding	-
GME1416_g	1830	2377	2861	66.3795	77.88	0.230514	Up	8.0462e-09	1.42277e-08	-	-	-
GME3372_g	366	508	572	70.9314	77.8528	0.134323	Up	0.126767	0.146304	-	-	-
GME3173_g	183	437	286	122.036	77.8528	-0.648482	Down	2.30682e-09	4.17815e-09	-	-	-
GME3749_g	1896	1902	2963	51.2659	77.8489	0.602678	Up	6.55968e-47	2.79031e-46	-	-	-
GME1619_g	1917	2079	2994	55.4228	77.8016	0.489321	Up	4.92582e-33	1.63912e-32	-	-	-
GME473_g	690	4393	1077	325.363	77.7545	-2.06505	Down	0	0	-	GO:0016740//transferase activity	GO:0044281//small molecule metabolic process;GO:0044237//cellular metabolic process
GME294_g	3681	12674	5745	175.956	77.7469	-1.17836	Down	0	0	GO:0043231//intracellular membrane-bounded organelle	GO:0016791//phosphatase activity	GO:0006396//RNA processing
GME2846_g	1464	2061	2283	71.9438	77.6826	0.110723	Up	0.0115172	0.0145999	-	GO:0003824//catalytic activity	GO:0008152//metabolic process
GME884_g	1215	1600	1889	67.2977	77.4488	0.202687	Up	3.4675e-05	5.1852e-05	-	GO:0003995//acyl-CoA dehydrogenase activity;GO:0050662//coenzyme binding	GO:0008152//metabolic process
GME547_g	2292	2563	3561	57.1466	77.3956	0.437585	Up	4.7886e-32	1.56974e-31	-	-	-
GME2629_g	867	1210	1347	71.3218	77.3941	0.117879	Up	0.0390852	0.0474963	-	-	-
GME582_g	963	1399	1496	74.2417	77.3864	0.0598505	Up	0.264804	0.293319	-	-	-
GME1223_g	1107	2024	1718	93.437	77.3098	-0.273343	Down	7.22454e-09	1.27935e-08	-	-	-
GME2802_g	1623	2237	2518	70.4375	77.2852	0.133849	Up	0.00139871	0.00191218	-	GO:0016740//transferase activity	-
GME4592_g	642	691	995	55.0046	77.2053	0.489147	Up	5.27222e-12	1.05772e-11	-	-	-
GME1183_g	222	225	344	51.7948	77.1906	0.57562	Up	2.62654e-06	4.16277e-06	-	-	-
GME1515_g	324	266	502	41.9559	77.1823	0.879397	Up	1.91689e-16	4.38083e-16	-	-	-
GME2327_g	729	1106	1129	77.5325	77.1482	-0.00716963	Down	0.906232	0.914537	-	-	-
GME1400_g	891	1749	1379	100.316	77.0985	-0.379772	Down	2.19978e-13	4.60983e-13	-	GO:0003723//RNA binding	GO:0006412//translation
GME4776_g	987	1760	1527	91.128	77.0692	-0.241739	Down	1.60748e-06	2.57548e-06	-	-	-
GME2990_g	594	1671	918	143.763	76.9866	-0.901009	Down	1.62048e-54	7.62254e-54	-	-	-
GME1757_g	1500	862	2317	29.3679	76.9474	1.38963	Up	2.39722e-144	2.39475e-143	GO:0044425//membrane part	-	GO:0006810//transport
GME1477_g	897	1507	1385	85.8573	76.916	-0.158657	Down	0.00312012	0.00414732	-	-	-
GME2001_g	2298	2330	3548	51.8158	76.9118	0.569812	Up	1.20766e-50	5.43278e-50	-	-	-
GME664_g	1173	1538	1811	67.0061	76.9094	0.198867	Up	6.88616e-05	0.000101193	-	-	-
GME429_g	1152	1287	1777	57.0929	76.8412	0.428568	Up	3.24568e-16	7.38278e-16	-	-	-
GME922_g	870	1368	1342	80.3569	76.8409	-0.0645473	Down	0.244178	0.272089	-	GO:0016861//intramolecular oxidoreductase activity, interconverting aldoses and ketoses	GO:0006041//glucosamine metabolic process
GME2328_g	1422	2257	2193	81.1126	76.8242	-0.0783643	Down	0.0700346	0.0829222	-	-	-
GME3016_g	4155	13642	6405	167.789	76.7905	-1.12765	Down	0	0	-	-	-
GME3687_g	2196	2507	3383	58.3416	76.7412	0.395477	Up	1.38055e-25	3.94619e-25	-	-	-
GME3601_g	600	627	924	53.4038	76.7149	0.522564	Up	1.66364e-12	3.39955e-12	-	-	-
GME4184_g	3063	3648	4717	60.8645	76.7146	0.3339	Up	5.86578e-26	1.68363e-25	-	GO:0004672//protein kinase activity;GO:0000166//nucleotide binding	GO:0007165//signal transduction
GME1418_g	993	1537	1529	79.1008	76.7039	-0.0443925	Down	0.39419	0.428218	-	-	-
GME4236_g	585	786	900	68.663	76.6383	0.158532	Up	0.02433	0.0300328	-	GO:0016740//transferase activity	-
GME4556_g	894	728	1375	41.615	76.6169	0.880558	Up	2.35854e-42	9.29035e-42	-	-	-
GME2839_g	2409	3074	3701	65.2114	76.5317	0.230934	Up	4.98244e-11	9.66757e-11	-	-	-
GME2992_g	1386	1843	2128	67.9545	76.4835	0.170578	Up	0.000199914	0.000287498	-	-	-
GME4737_g	3795	10120	5825	136.278	76.4616	-0.833743	Down	4.16064e-281	7.09799e-280	-	-	-
GME2110_g	774	1264	1188	83.4569	76.4601	-0.126325	Down	0.0302078	0.0370899	-	-	-
GME1219_g	720	618	1105	43.8644	76.452	0.801504	Up	1.61133e-29	5.01407e-29	-	-	-
GME3183_g	927	1160	1422	63.9491	76.4151	0.256933	Up	6.46292e-06	1.00717e-05	-	-	-
GME4747_g	2250	1939	3443	44.0404	76.2278	0.79149	Up	1.94646e-86	1.28833e-85	-	-	-
GME2297_g	1191	1616	1818	69.3403	76.0398	0.133061	Up	0.0069565	0.0089854	-	-	-
GME1204_g	1500	2021	2287	68.8543	75.9511	0.141523	Up	0.00130416	0.00178745	GO:0005622//intracellular	-	GO:0006810//transport
GME1586_g	576	1733	878	153.756	75.9331	-1.01784	Down	8.23716e-69	4.6191e-68	-	-	-
GME3795_g	855	1600	1302	95.6335	75.8585	-0.334206	Down	4.86308e-10	9.09715e-10	-	-	GO:0055114//oxidation-reduction process
GME3348_g	1083	1606	1649	75.7833	75.8493	0.00125578	Up	0.980434	0.983072	-	-	-
GME489_g	345	79	525	11.7021	75.8053	2.69553	Up	1.59193e-79	9.78797e-79	-	-	-
GME2260_g	1071	2886	1628	137.709	75.7223	-0.862834	Down	2.1844e-86	1.44385e-85	-	GO:0016740//transferase activity	GO:0044238//primary metabolic process;GO:0034641//cellular nitrogen compound metabolic process;GO:0044281//small molecule metabolic process
GME2951_g	5103	7730	7756	77.4123	75.7132	-0.0320193	Down	0.167276	0.190965	GO:0005905//coated pit;GO:0012510//trans-Golgi network transport vesicle membrane	-	GO:0015031//protein transport
GME274_g	840	1383	1276	84.1393	75.6712	-0.153037	Down	0.00626132	0.00810692	-	-	-
GME669_g	1716	1580	2606	47.0539	75.6513	0.685049	Up	1.29845e-51	5.89596e-51	-	-	-
GME3358_g	2070	5394	3143	133.167	75.6368	-0.816077	Down	1.97865e-145	1.98479e-144	-	-	-
GME4143_g	2286	2627	3469	58.7273	75.594	0.36424	Up	1.07586e-22	2.86875e-22	-	-	-
GME4128_g	1299	453	1970	17.8215	75.5468	2.08375	Up	2.771e-216	3.7087e-215	-	-	-
GME1040_g	945	1765	1431	95.4485	75.434	-0.339508	Down	3.26268e-11	6.36893e-11	-	-	-
GME2885_g	2943	4375	4449	75.9703	75.3063	-0.0126656	Down	0.679992	0.704418	-	-	-
GME4640_g	1131	880	1708	39.7627	75.2288	0.919869	Up	4.83266e-56	2.32746e-55	-	-	-
GME1526_g	516	1116	779	110.528	75.205	-0.555506	Down	9.19622e-17	2.11968e-16	-	-	-
GME3510_g	561	642	846	58.4828	75.1219	0.361221	Up	1.56711e-06	2.51329e-06	-	-	-
GME3637_g	1296	367	1954	14.4716	75.1067	2.37571	Up	3.9307e-252	6.1433e-251	-	-	-
GME4306_g	1377	2886	2076	107.107	75.1022	-0.512129	Down	1.99648e-35	6.94894e-35	-	GO:0017111//nucleoside-triphosphatase activity;GO:0008135//translation factor activity, nucleic acid binding;GO:0032561//guanyl ribonucleotide binding	GO:0006412//translation;GO:0009207
GME11_g	1308	1855	1971	72.4757	75.0651	0.0506449	Up	0.277962	0.306911	-	-	-
GME422_g	708	1152	1066	83.1525	75.0038	-0.148797	Down	0.0151967	0.0190993	-	-	-
GME4189_g	1575	2931	2371	95.1024	74.9912	-0.342761	Down	6.31434e-18	1.49672e-17	-	GO:0016301//kinase activity	-
GME1546_g	1512	3278	2276	110.793	74.9859	-0.563179	Down	3.33046e-47	1.42293e-46	-	-	-
GME982_g	1467	1230	2208	42.8481	74.977	0.807218	Up	5.83748e-58	2.86842e-57	-	-	-
GME2578_g	405	1359	609	171.483	74.9068	-1.1949	Down	6.28528e-70	3.56166e-69	-	GO:0005488//binding	-
GME2269_g	153	154	230	51.4382	74.8851	0.54184	Up	0.000277702	0.000396191	-	-	-
GME4122_g	834	1184	1253	72.5507	74.8418	0.0448536	Up	0.443284	0.477057	-	GO:0005488//binding;GO:0016757//transferase activity, transferring glycosyl groups	GO:0006520//cellular amino acid metabolic process
GME3692_g	1266	2182	1901	88.08	74.801	-0.235756	Down	1.83857e-07	3.0738e-07	-	GO:0016879//ligase activity, forming carbon-nitrogen bonds;GO:0032559	GO:0032446//protein modification by small protein conjugation
GME1968_g	858	836	1288	49.7938	74.7804	0.586694	Up	2.12578e-20	5.36148e-20	-	-	GO:0006259//DNA metabolic process
GME716_g	2118	2642	3179	63.7475	74.7694	0.230079	Up	1.2899e-09	2.36189e-09	-	-	-
GME2900_g	1905	2435	2857	65.3221	74.7092	0.193716	Up	1.09093e-06	1.76244e-06	-	-	-
GME3104_g	1563	3198	2341	104.562	74.6108	-0.486909	Down	8.88068e-36	3.10888e-35	-	-	-
GME1288_g	1077	1076	1610	51.0567	74.4679	0.544519	Up	3.82204e-22	1.00695e-21	-	-	-
GME2630_g	1503	1868	2245	63.5147	74.4075	0.228357	Up	4.12952e-07	6.80528e-07	-	-	-
GME1435_g	2097	3521	3123	85.8072	74.1878	-0.209916	Down	3.12176e-09	5.62056e-09	-	-	-
GME2278_g	5562	8079	8282	74.2306	74.176	-0.00106125	Down	0.962374	0.967165	-	-	-
GME4360_g	2799	5876	4165	107.284	74.1261	-0.533382	Down	1.48961e-75	8.82293e-75	-	-	-
GME4086_g	1587	1728	2358	55.6446	74.0161	0.411597	Up	1.31627e-19	3.25208e-19	-	GO:0016740//transferase activity	-
GME2117_g	1536	1644	2281	54.6974	73.9764	0.435592	Up	6.001e-21	1.53429e-20	-	-	-
GME1231_g	4173	5842	6195	71.5434	73.9524	0.0477782	Up	0.0693808	0.0821682	-	GO:0016810//hydrolase activity, acting on carbon-nitrogen (but not peptide) bonds	-
GME767_g	1086	1462	1611	68.7977	73.8967	0.103149	Up	0.0477434	0.0574557	-	GO:0016740//transferase activity	GO:0008652//cellular amino acid biosynthetic process
GME2015_g	3300	5912	4892	91.5539	73.8468	-0.310086	Down	7.39754e-29	2.26412e-28	-	-	-
GME2998_g	588	801	871	69.6164	73.7904	0.0840067	Up	0.234432	0.262073	-	-	-
GME1327_g	1515	1375	2244	46.3817	73.7852	0.669777	Up	5.16468e-43	2.05106e-42	-	-	-
GME3017_g	915	2253	1355	125.834	73.7696	-0.770418	Down	3.63028e-56	1.75012e-55	-	-	-
GME709_g	726	1130	1075	79.5423	73.7617	-0.10885	Down	0.0765386	0.0902701	-	-	-
GME127_g	1887	3884	2794	105.187	73.7588	-0.512075	Down	4.53574e-47	1.93618e-46	-	GO:0016874//ligase activity;GO:0005488//binding	-
GME2826_g	618	924	915	76.4082	73.755	-0.0509848	Down	0.44851	0.482253	-	-	-
GME2811_g	1047	1569	1550	76.583	73.747	-0.0544409	Down	0.291964	0.321492	-	-	-
GME798_g	2532	2238	3743	45.1703	73.6402	0.705121	Up	4.59148e-77	2.76001e-76	-	-	-
GME1542_g	1902	2935	2807	78.8595	73.5175	-0.101195	Down	0.00787698	0.0101365	-	-	-
GME3632_g	552	1270	814	117.577	73.4589	-0.678592	Down	2.74172e-26	7.9258e-26	GO:0044452;GO:0032991//macromolecular complex	GO:0016866//intramolecular transferase activity;GO:0003723//RNA binding	GO:0042254//ribosome biogenesis
GME1851_g	552	935	814	86.5623	73.4589	-0.236801	Down	0.000608442	0.000851257	-	-	-
GME3468_g	777	996	1145	65.508	73.408	0.164266	Up	0.00855072	0.0109628	-	-	-
GME977_g	663	681	977	52.4916	73.4075	0.48384	Up	1.31116e-11	2.60138e-11	-	-	-
GME1499_g	1128	2391	1660	108.324	73.3091	-0.563295	Down	6.5438e-35	2.26139e-34	-	-	-
GME2249_g	1692	2988	2490	90.2478	73.3091	-0.299898	Down	1.62119e-14	3.51126e-14	-	-	-
GME2673_g	1422	2716	2090	97.6082	73.216	-0.414844	Down	3.19832e-23	8.64724e-23	-	-	-
GME3996_g	720	1466	1057	104.054	73.131	-0.508773	Down	1.37623e-18	3.31404e-18	-	-	-
GME36_g	558	834	818	76.3815	73.0261	-0.0648103	Down	0.361228	0.393823	-	-	-
GME892_g	906	1000	1328	56.4064	73.0178	0.372391	Up	5.93594e-10	1.10657e-09	-	-	-
GME1056_g	1272	1695	1864	68.0987	72.9992	0.100253	Up	0.038381	0.0467109	-	-	-
GME4533_g	2151	1874	3151	44.5231	72.9738	0.712825	Up	2.19288e-66	1.18842e-65	-	-	-
GME140_g	723	1158	1058	81.8515	72.8965	-0.167159	Down	0.00641766	0.00830047	-	-	GO:0022613//ribonucleoprotein complex biogenesis;GO:0006412//translation
GME2248_g	1494	2380	2185	81.4109	72.8551	-0.160192	Down	0.000177234	0.000255337	-	GO:0046872//metal ion binding;GO:0003676//nucleic acid binding	-
GME1403_g	726	1949	1060	137.193	72.7325	-0.915534	Down	5.73486e-65	3.06344e-64	-	GO:0005488//binding	-
GME3702_g	900	1493	1314	84.7761	72.7297	-0.221113	Down	4.9946e-05	7.41159e-05	-	-	-
GME724_g	921	1188	1344	65.9194	72.694	0.141135	Up	0.0139839	0.0176299	-	GO:0004702//receptor signaling protein serine/threonine kinase activity;GO:0032559	GO:0006464//protein modification process
GME3755_g	3726	4017	5437	55.0954	72.6902	0.399829	Up	6.79794e-41	2.60364e-40	-	GO:0005488//binding	-
GME3593_g	981	1122	1430	58.4494	72.615	0.313079	Up	4.80888e-08	8.25329e-08	GO:0043231//intracellular membrane-bounded organelle	GO:0051536//iron-sulfur cluster binding;GO:0043169//cation binding;GO:0032559	-
GME404_g	1095	1212	1596	56.5646	72.6069	0.360207	Up	4.69164e-11	9.11062e-11	-	-	-
GME907_g	315	516	458	83.7135	72.4293	-0.208887	Down	0.02402	0.0296728	-	-	-
GME778_g	4452	10597	6472	121.642	72.4173	-0.748236	Down	1.87957e-244	2.88181e-243	-	-	-
GME1048_g	1566	1892	2275	61.7427	72.3684	0.229091	Up	3.182e-07	5.27611e-07	-	-	-
GME1095_g	771	1093	1120	72.4473	72.364	-0.0016584	Down	0.978148	0.981389	-	-	-
GME2203_g	984	1290	1429	66.9963	72.343	0.110771	Up	0.0455524	0.0549966	-	-	-
GME590_g	810	1837	1176	115.899	72.3238	-0.680327	Down	1.92243e-37	6.94569e-37	-	-	-
GME2518_g	762	586	1103	39.3006	72.1074	0.875596	Up	5.3222e-34	1.80828e-33	-	-	-
GME702_g	1173	1091	1697	47.5317	72.0681	0.600472	Up	2.02614e-27	6.02618e-27	-	-	-
GME3521_g	762	1371	1101	91.9472	71.9766	-0.353278	Down	1.28334e-09	2.35255e-09	-	-	-
GME2142_g	2673	2860	3862	54.6793	71.9735	0.396469	Up	4.18876e-29	1.28936e-28	-	-	-
GME3967_g	1236	1673	1783	69.1725	71.8608	0.0550055	Up	0.26278	0.29121	-	-	-
GME4274_g	495	727	714	75.056	71.8542	-0.062895	Down	0.407922	0.442342	-	-	-
GME2256_g	1212	2999	1748	126.453	71.8452	-0.81564	Down	1.21661e-81	7.60575e-81	-	-	-
GME2737_g	510	990	735	99.2022	71.792	-0.466548	Down	2.40878e-11	4.73066e-11	-	-	-
GME1123_g	873	1249	1258	73.1146	71.7836	-0.0265053	Down	0.645398	0.67203	-	-	-
GME3369_g	1122	1260	1616	57.3897	71.7476	0.32214	Up	2.50558e-09	4.52968e-09	-	-	GO:0009987//cellular process
GME738_g	993	1629	1430	83.8355	71.7374	-0.224835	Down	1.66848e-05	2.54607e-05	-	-	-
GME2573_g	1092	2275	1571	106.467	71.6659	-0.571047	Down	4.34948e-34	1.48194e-33	-	-	-
GME57_g	540	540	776	51.1042	71.5858	0.486234	Up	1.37926e-09	2.5217e-09	-	GO:0047429//nucleoside-triphosphate diphosphatase activity	GO:0009211
GME3607_g	630	1855	905	150.473	71.5595	-1.07229	Down	6.41864e-80	3.96662e-79	-	-	-
GME3058_g	1668	1781	2396	54.5662	71.5566	0.391077	Up	3.10606e-18	7.42054e-18	GO:0043229//intracellular organelle	GO:0005488//binding	GO:0044260;GO:0010467//gene expression;GO:0044238//primary metabolic process
GME2204_g	993	1949	1426	100.304	71.5368	-0.487624	Down	1.66928e-22	4.43403e-22	-	-	-
GME4020_g	1362	992	1955	37.2212	71.5037	0.941893	Up	2.13094e-66	1.15615e-65	-	-	-
GME4442_g	2559	3315	3673	66.2017	71.5006	0.111086	Up	0.0013028	0.0017866	-	-	-
GME2021_g	3906	3856	5601	50.45	71.4319	0.501716	Up	5.14568e-63	2.68073e-62	-	GO:0003824//catalytic activity;GO:0005488//binding	-
GME2908_g	348	185	499	27.1674	71.43	1.39465	Up	1.24837e-32	4.12576e-32	-	-	-
GME864_g	969	1409	1389	74.3093	71.4065	-0.0574887	Down	0.291884	0.321477	-	-	-
GME1946_g	783	1150	1122	75.0572	71.3822	-0.0724249	Down	0.23152	0.259176	-	-	-
GME4622_g	573	1023	821	91.2383	71.3753	-0.354216	Down	1.47524e-07	2.48093e-07	-	-	-
GME1412_g	558	997	799	91.3098	71.3299	-0.356262	Down	1.82338e-07	3.05157e-07	GO:0016020//membrane	-	-
GME1876_g	1449	1953	2074	68.8795	71.3016	0.0498602	Up	0.273158	0.30202	GO:0044424//intracellular part	GO:0005515//protein binding;GO:0032559	GO:0044267//cellular protein metabolic process
GME458_g	270	374	386	70.7887	71.2168	0.00869885	Up	0.934312	0.940329	-	GO:0005488//binding	-
GME3055_g	4944	5584	7067	57.7196	71.2059	0.302935	Up	5.96304e-32	1.95077e-31	-	-	-
GME1637_g	639	1167	912	93.3311	71.0973	-0.392563	Down	6.40442e-10	1.19161e-09	-	-	-
GME1395_g	2445	3916	3488	81.8503	71.0652	-0.203844	Down	1.24579e-09	2.28544e-09	GO:0016020//membrane	GO:0004175//endopeptidase activity;GO:0016462//pyrophosphatase activity;GO:0032559	GO:0009057//macromolecule catabolic process;GO:0019538//protein metabolic process
GME2066_g	711	1083	1014	77.8422	71.044	-0.131839	Down	0.0364638	0.0445117	-	-	-
GME1037_g	765	1016	1091	67.8717	71.0432	0.065887	Up	0.295066	0.324687	-	-	-
GME1992_g	3096	2389	4415	39.4341	71.0377	0.849143	Up	3.49192e-124	3.01038e-123	-	GO:0016491//oxidoreductase activity	GO:0006544//glycine metabolic process
GME259_g	4578	7780	6522	86.848	70.9683	-0.291319	Down	1.87771e-33	6.32209e-33	-	-	-
GME4017_g	1002	1442	1426	73.5451	70.8942	-0.0529609	Down	0.325568	0.356631	GO:0032991//macromolecular complex	GO:0005488//binding	-
GME2303_g	636	931	905	74.8081	70.8844	-0.0777271	Down	0.248396	0.276408	-	-	-
GME3251_g	2658	4658	3775	89.5572	70.7491	-0.340098	Down	3.5959e-27	1.06297e-26	-	-	-
GME149_g	1554	1783	2207	58.6349	70.7474	0.270916	Up	3.3905e-09	6.09761e-09	-	-	-
GME2137_g	3006	1689	4265	28.7142	70.6788	1.29951	Up	2.1185e-238	3.13888e-237	-	-	-
GME3923_g	1566	2498	2221	81.5186	70.6506	-0.206428	Down	9.0819e-07	1.47459e-06	-	-	-
GME2222_g	3324	5701	4708	87.6489	70.5561	-0.312964	Down	2.38318e-28	7.21206e-28	-	-	-
GME2589_g	933	1379	1320	75.5334	70.4776	-0.0999483	Down	0.0719606	0.0850986	-	-	-
GME2139_g	1350	1698	1909	64.2777	70.4419	0.132117	Up	0.00602348	0.00781987	-	-	-
GME2719_g	2457	3760	3473	78.2058	70.414	-0.151414	Down	8.14506e-06	1.262e-05	-	-	GO:0006810//transport
GME3129_g	450	492	636	55.8739	70.405	0.333505	Up	0.000112261	0.000163335	-	-	-
GME2882_g	1143	1520	1614	67.96	70.3423	0.0497055	Up	0.335242	0.366896	-	-	-
GME3817_g	828	1397	1169	86.2228	70.3304	-0.293921	Down	2.60612e-07	4.3331e-07	-	-	-
GME4361_g	1029	1144	1450	56.8155	70.1959	0.305102	Up	8.15364e-08	1.38563e-07	-	GO:0003824//catalytic activity	GO:0008152//metabolic process
GME2152_g	900	1089	1268	61.836	70.1836	0.182687	Up	0.0021567	0.00289292	-	-	-
GME3796_g	945	1854	1331	100.261	70.1625	-0.514994	Down	1.43207e-23	3.90455e-23	-	GO:0004812//aminoacyl-tRNA ligase activity;GO:0005488//binding	-
GME4029_g	1194	1780	1681	76.1854	70.133	-0.119421	Down	0.0149174	0.018763	-	GO:0003824//catalytic activity	GO:0008152//metabolic process
GME4357_g	645	532	908	42.151	70.127	0.734402	Up	2.54412e-21	6.58806e-21	-	-	-
GME1147_g	1119	4302	1573	196.47	70.0257	-1.48835	Down	8e-304	1.43556e-302	-	GO:0005488//binding	-
GME3300_g	1245	1293	1750	53.0744	70.0209	0.399769	Up	3.0758e-14	6.60561e-14	-	GO:0016740//transferase activity	GO:0009987//cellular process
GME235_g	429	461	603	54.9161	70.0195	0.350528	Up	8.11284e-05	0.000118751	GO:0030529//ribonucleoprotein complex	-	GO:0000087//M phase of mitotic cell cycle
GME3729_g	2568	3095	3609	61.5916	70.0085	0.184796	Up	1.65348e-07	2.77298e-07	-	-	-
GME1739_g	558	1000	783	91.5845	69.9015	-0.38978	Down	1.32471e-08	2.3204e-08	-	-	-
GME2459_g	1035	1744	1452	86.1117	69.8852	-0.301222	Down	3.86754e-09	6.94266e-09	-	-	-
GME4609_g	1011	1833	1418	92.6547	69.8689	-0.407213	Down	1.10308e-15	2.47655e-15	-	-	GO:0006412//translation
GME4012_g	1548	1850	2168	61.0741	69.7666	0.191976	Up	2.56332e-05	3.86532e-05	-	-	-
GME1000_g	5703	6890	7985	61.7408	69.7478	0.175925	Up	1.13289e-13	2.39793e-13	GO:0044424//intracellular part	GO:0043169//cation binding;GO:0004086//carbamoyl-phosphate synthase activity;GO:0032559	GO:0006525//arginine metabolic process
GME2869_g	885	1461	1239	84.3652	69.7408	-0.274644	Down	7.90904e-07	1.28804e-06	-	-	-
GME58_g	1098	1233	1537	57.3875	69.7318	0.281081	Up	3.2411e-07	5.37226e-07	-	-	-
GME2298_g	633	900	886	72.6599	69.7251	-0.059482	Down	0.383582	0.417349	-	-	-
GME1714_g	726	812	1016	57.1578	69.7134	0.286485	Up	2.34752e-05	3.54653e-05	-	-	-
GME129_g	324	375	453	59.1483	69.6486	0.235757	Up	0.0191224	0.023817	-	-	-
GME1671_g	618	600	864	49.6157	69.6441	0.489205	Up	1.29096e-10	2.46831e-10	-	-	-
GME4337_g	558	1330	780	121.807	69.6337	-0.806744	Down	1.56783e-36	5.56085e-36	-	-	-
GME4059_g	2280	3675	3185	82.3718	69.5879	-0.243315	Down	3.03702e-12	6.15921e-12	-	GO:0004576//oligosaccharyl transferase activity	-
GME3829_g	684	1463	955	109.306	69.5515	-0.652221	Down	4.12316e-28	1.24388e-27	-	-	-
GME2690_g	225	536	314	121.741	69.5194	-0.808332	Down	1.02101e-15	2.29443e-15	-	-	-
GME4588_g	1560	2493	2177	81.6684	69.5173	-0.232405	Down	3.836e-08	6.61403e-08	-	-	-
GME48_g	1491	1956	2080	67.0421	69.4936	0.0518134	Up	0.254278	0.282499	GO:0043234//protein complex	GO:0035251//UDP-glucosyltransferase activity;GO:0008940//nitrate reductase activity	GO:0051704;GO:0005991//trehalose metabolic process;GO:0006140
GME1103_g	576	720	803	63.8802	69.4468	0.120539	Up	0.103559	0.120553	-	GO:0032561//guanyl ribonucleotide binding	GO:0035556//intracellular signal transduction
GME3478_g	4260	6286	5934	75.4086	69.39	-0.120001	Down	4.29356e-06	6.73214e-06	-	-	-
GME1469_g	1200	1592	1671	67.7982	69.3672	0.0330077	Up	0.513816	0.546289	-	-	-
GME751_g	966	1322	1345	69.9376	69.3592	-0.0119797	Down	0.830012	0.8459	GO:0016020//membrane	-	-
GME2755_g	936	2497	1303	136.332	69.347	-0.975222	Down	9.91734e-92	6.83492e-91	-	-	-
GME2438_g	354	602	491	86.9059	69.0935	-0.330904	Down	0.000156249	0.000225708	-	-	-
GME1405_g	468	1175	649	128.306	69.0809	-0.893234	Down	2.60068e-38	9.56742e-38	-	GO:0015036//disulfide oxidoreductase activity	GO:0018904;GO:0019725//cellular homeostasis
GME316_g	501	992	694	101.188	69.005	-0.552268	Down	6.30864e-15	1.38367e-14	-	GO:0016740//transferase activity	-
GME4546_g	1014	919	1404	46.3163	68.9745	0.574542	Up	2.45268e-21	6.35467e-21	-	-	-
GME4590_g	1719	1542	2380	45.8421	68.97	0.589295	Up	1.37476e-36	4.89757e-36	-	-	-
GME1144_g	282	653	390	118.337	68.8929	-0.780473	Down	8.41162e-18	1.98318e-17	-	-	-
GME3477_g	786	856	1087	55.6554	68.8916	0.307806	Up	2.83362e-06	4.4851e-06	-	-	-
GME526_g	450	589	622	66.8897	68.8552	0.0417832	Up	0.614916	0.643054	-	-	-
GME307_g	813	467	1123	29.355	68.8095	1.229	Up	5.72964e-59	2.85011e-58	-	-	-
GME2611_g	1206	1872	1665	79.3259	68.7743	-0.205922	Down	2.22712e-05	3.372e-05	-	-	-
GME858_g	3999	5324	5497	68.0366	68.4752	0.00927018	Up	0.738388	0.75923	-	-	-
[truncated: 2,846 more rows]
