# Supplementary material for: Genome and transcriptome sequencing of the halophilic fungus Wallemia ichthyophaga: haloadaptations present and absent
Source: BMC Genomics. 2013 Sep 13;14:617. doi: 10.1186/1471-2164-14-617 (PMC3849046; doi:10.1186/1471-2164-14-617)
Supplement: Additional file 6: Table S5 — KEGG database pathways with a significantly higher proportion of differentially expressed genes than expected (when comparing transcriptomes at 10% and 30% NaCl [w/v]). [file 1471-2164-14-617-S6.xls]

## Sheet: List1
	Pathway	DEGs with pathway annotation (341)	All genes with pathway annotation (2951)	Pvalue	Qvalue	Pathway ID
1	Starch and sucrose metabolism	16 (4.69%)	44 (1.49%)	14.1617	0.001302875	ko00500
2	Peroxisome	17 (4.99%)	55 (1.86%)	85.3699	0.002491536	ko04146
3	Biosynthesis of secondary metabolites	51 (14.96%)	269 (9.12%)	0.0001295401	0.002491536	ko01110
4	Fructose and mannose metabolism	18 (5.28%)	63 (2.13%)	0.0001650053	0.002491536	ko00051
5	Butanoate metabolism	17 (4.99%)	58 (1.97%)	0.0001779237	0.002491536	ko00650
6	Pentose and glucuronate interconversions	16 (4.69%)	53 (1.8%)	0.0001884938	0.002491536	ko00040
7	Linoleic acid metabolism	13 (3.81%)	38 (1.29%)	0.0001895734	0.002491536	ko00591
8	Pyruvate metabolism	19 (5.57%)	72 (2.44%)	0.0003417571	0.003930207	ko00620
9	Metabolic pathways	104 (30.5%)	699 (23.69%)	0.001301264	0.011371986	ko01100
10	Limonene and pinene degradation	14 (4.11%)	51 (1.73%)	0.001359694	0.011371986	ko00903
11	Galactose metabolism	14 (4.11%)	51 (1.73%)	0.001359694	0.011371986	ko00052
12	Methane metabolism	10 (2.93%)	31 (1.05%)	0.001765991	0.013539264	ko00680
13	Glycolysis / Gluconeogenesis	12 (3.52%)	52 (1.76%)	0.01315	0.093061538	ko00010
14	Glycerolipid metabolism	13 (3.81%)	60 (2.03%)	0.0169961	0.111688657	ko00561
15	Tyrosine metabolism	9 (2.64%)	38 (1.29%)	0.02560841	0.157064915	ko00350
16	Fatty acid metabolism	7 (2.05%)	27 (0.91%)	0.02959879	0.160859186	ko00071
17	Biosynthesis of unsaturated fatty acids	5 (1.47%)	16 (0.54%)	0.02972398	0.160859186	ko01040
18	Porphyrin and chlorophyll metabolism	5 (1.47%)	18 (0.61%)	0.0481043	0.245866422	ko00860
19	Riboflavin metabolism	5 (1.47%)	20 (0.68%)	0.07192467	0.347932684	ko00740
20	alpha-Linolenic acid metabolism	3 (0.88%)	9 (0.3%)	0.07563754	0.347932684	ko00592
21	Glycosylphosphatidylinositol(GPI)-anchor biosynthesis	4 (1.17%)	15 (0.51%)	0.08535974	0.356958913	ko00563
22	Ether lipid metabolism	4 (1.17%)	15 (0.51%)	0.08535974	0.356958913	ko00565
23	Ascorbate and aldarate metabolism	3 (0.88%)	10 (0.34%)	0.09911545	0.367663846	ko00053
24	Nicotinate and nicotinamide metabolism	3 (0.88%)	10 (0.34%)	0.09911545	0.367663846	ko00760
25	Glyoxylate and dicarboxylate metabolism	4 (1.17%)	16 (0.54%)	0.1039050	0.367663846	ko00630
26	Phenylalanine metabolism	4 (1.17%)	16 (0.54%)	0.1039050	0.367663846	ko00360
27	Homologous recombination	5 (1.47%)	23 (0.78%)	0.1175925	0.386375357	ko03440
28	Pentose phosphate pathway	5 (1.47%)	23 (0.78%)	0.1175925	0.386375357	ko00030
29	Meiosis - yeast	15 (4.4%)	95 (3.22%)	0.1270353	0.403008538	ko04113
30	Synthesis and degradation of ketone bodies	2 (0.59%)	6 (0.2%)	0.1459612	0.447614347	ko00072
31	Sphingolipid metabolism	3 (0.88%)	13 (0.44%)	0.1830257	0.522588682	ko00600
32	Glycerophospholipid metabolism	7 (2.05%)	41 (1.39%)	0.1880709	0.522588682	ko00564
33	ABC transporters	2 (0.59%)	7 (0.24%)	0.1893353	0.522588682	ko02010
34	One carbon pool by folate	4 (1.17%)	20 (0.68%)	0.1931306	0.522588682	ko00670
35	Non-homologous end-joining	3 (0.88%)	15 (0.51%)	0.2464510	0.647814057	ko03450
36	Citrate cycle (TCA cycle)	5 (1.47%)	30 (1.02%)	0.2610000	0.667000000	ko00020
37	Fatty acid biosynthesis	2 (0.59%)	9 (0.3%)	0.2793898	0.676417411	ko00061
38	Folate biosynthesis	2 (0.59%)	9 (0.3%)	0.2793898	0.676417411	ko00790
39	Base excision repair	4 (1.17%)	24 (0.81%)	0.2983069	0.703698328	ko03410
40	Selenocompound metabolism	2 (0.59%)	10 (0.34%)	0.3244584	0.728052995	ko00450
41	Sulfur relay system	2 (0.59%)	10 (0.34%)	0.3244584	0.728052995	ko04122
42	Valine, leucine and isoleucine biosynthesis	3 (0.88%)	18 (0.61%)	0.3459687	0.756149926	ko00290
43	Histidine metabolism	4 (1.17%)	26 (0.88%)	0.3534179	0.756149926	ko00340
44	Ubiquinone and other terpenoid-quinone biosynthesis	2 (0.59%)	11 (0.37%)	0.3687624	0.759990468	ko00130
45	Amino sugar and nucleotide sugar metabolism	6 (1.76%)	43 (1.46%)	0.3777967	0.759990468	ko00520
46	Inositol phosphate metabolism	4 (1.17%)	27 (0.91%)	0.3810540	0.759990468	ko00562
47	Other types of O-glycan biosynthesis	1 (0.29%)	4 (0.14%)	0.388256	0.759990468	ko00514
48	Arachidonic acid metabolism	3 (0.88%)	20 (0.68%)	0.4120017	0.773554212	ko00590
49	beta-Alanine metabolism	3 (0.88%)	20 (0.68%)	0.4120017	0.773554212	ko00410
50	Nucleotide excision repair	6 (1.76%)	46 (1.56%)	0.4427717	0.812150169	ko03420
51	Lysine biosynthesis	2 (0.59%)	13 (0.44%)	0.453487	0.812150169	ko00300
52	Taurine and hypotaurine metabolism	1 (0.29%)	5 (0.17%)	0.4590414	0.812150169	ko00430
53	Valine, leucine and isoleucine degradation	3 (0.88%)	22 (0.75%)	0.4758277	0.813432034	ko00280
54	Cell cycle - yeast	16 (4.69%)	135 (4.57%)	0.4980511	0.813432034	ko04111
55	Aminoacyl-tRNA biosynthesis	5 (1.47%)	40 (1.36%)	0.4987401	0.813432034	ko00970
56	Mismatch repair	3 (0.88%)	23 (0.78%)	0.5065319	0.813432034	ko03430
57	Propanoate metabolism	3 (0.88%)	23 (0.78%)	0.5065319	0.813432034	ko00640
58	Purine metabolism	14 (4.11%)	119 (4.03%)	0.5154198	0.813432034	ko00230
59	Circadian rhythm - mammal	1 (0.29%)	6 (0.2%)	0.5216575	0.813432034	ko04710
60	Tryptophan metabolism	4 (1.17%)	33 (1.12%)	0.540309	0.828473800	ko00380
61	Thiamine metabolism	1 (0.29%)	7 (0.24%)	0.5770445	0.870296623	ko00730
62	Arginine and proline metabolism	4 (1.17%)	35 (1.19%)	0.5887469	0.873624432	ko00330
63	Nitrogen metabolism	2 (0.59%)	17 (0.58%)	0.6013145	0.878110063	ko00910
64	mRNA surveillance pathway	6 (1.76%)	57 (1.93%)	0.659541	0.948090188	ko03015
65	MAPK signaling pathway - yeast	7 (2.05%)	67 (2.27%)	0.6706707	0.949256991	ko04011
66	Glycine, serine and threonine metabolism	4 (1.17%)	40 (1.36%)	0.6957723	0.969864418	ko00260
67	Terpenoid backbone biosynthesis	1 (0.29%)	10 (0.34%)	0.7076886	0.971751510	ko00900
68	Lysine degradation	3 (0.88%)	32 (1.08%)	0.7332751	0.988774933	ko00310
69	Cyanoamino acid metabolism	1 (0.29%)	11 (0.37%)	0.7415812	0.988774933	ko00460
70	RNA degradation	6 (1.76%)	66 (2.24%)	0.7919525	0.999742234	ko03018
71	Pyrimidine metabolism	7 (2.05%)	76 (2.58%)	0.7927404	0.999742234	ko00240
72	SNARE interactions in vesicular transport	1 (0.29%)	13 (0.44%)	0.7980599	0.999742234	ko04130
73	Glutathione metabolism	2 (0.59%)	26 (0.88%)	0.820713	0.999742234	ko00480
74	Phenylalanine, tyrosine and tryptophan biosynthesis	1 (0.29%)	14 (0.47%)	0.8214981	0.999742234	ko00400
75	Basal transcription factors	3 (0.88%)	38 (1.29%)	0.8327621	0.999742234	ko03022
76	DNA replication	3 (0.88%)	38 (1.29%)	0.8327621	0.999742234	ko03030
77	Sulfur metabolism	1 (0.29%)	15 (0.51%)	0.842223	0.999742234	ko00920
78	Protein processing in endoplasmic reticulum	8 (2.35%)	94 (3.19%)	0.8675285	0.999742234	ko04141
79	Steroid biosynthesis	1 (0.29%)	17 (0.58%)	0.87675	0.999742234	ko00100
80	Alanine, aspartate and glutamate metabolism	2 (0.59%)	30 (1.02%)	0.8776765	0.999742234	ko00250
81	Phagosome	3 (0.88%)	43 (1.46%)	0.8895833	0.999742234	ko04145
82	Pantothenate and CoA biosynthesis	1 (0.29%)	18 (0.61%)	0.8910746	0.999742234	ko00770
83	Various types of N-glycan biosynthesis	1 (0.29%)	19 (0.64%)	0.9037386	0.999836000	ko00513
84	Phosphatidylinositol signaling system	1 (0.29%)	20 (0.68%)	0.9149341	0.999836000	ko04070
85	Oxidative phosphorylation	6 (1.76%)	82 (2.78%)	0.925972	0.999836000	ko00190
86	Cysteine and methionine metabolism	1 (0.29%)	26 (0.88%)	0.959527	0.999836000	ko00270
87	RNA transport	9 (2.64%)	126 (4.27%)	0.9649643	0.999836000	ko03013
88	Ribosome biogenesis in eukaryotes	3 (0.88%)	80 (2.71%)	0.996762	0.999836000	ko03008
89	Ubiquitin mediated proteolysis	2 (0.59%)	65 (2.2%)	0.9969798	0.999836000	ko04120
90	Endocytosis	1 (0.29%)	56 (1.9%)	0.9990371	0.999836000	ko04144
91	Ribosome	3 (0.88%)	95 (3.22%)	0.9993294	0.999836000	ko03010
92	Spliceosome	3 (0.88%)	108 (3.66%)	0.999836	0.999836000	ko03040
